# Supplementary material for: Genome-wide profiling of G protein-coupled receptors in cerebellar granule neurons using high-throughput, real-time PCR
Source: BMC Genomics. 2011 May 16;12:241. doi: 10.1186/1471-2164-12-241 (PMC3111393; doi:10.1186/1471-2164-12-241)
Supplement: Additional file 1 — List of the GPCRs studied in this manuscript. An Excel file listing the names of the GPCRs, as well as aliases, Unigene, Entrez and Ensembl gene ID. [file 1471-2164-12-241-S1.XLS]

## Sheet: Additional file 1
Gene Name	Alias	Family	Sub-family	Unigene	EntrezGene ID	Ensembl Gene ID	Ensembl Transcript ID	Description	Chromosome Name	Gene Start (bp)	Gene End (bp)	Transcript Start (bp)	RefSeq ID
Chrm1	M1; M1R; Chrm-1	A	Acetylcholine	240607	12669	ENSMUSG00000032773	ENSMUST00000035444	Muscarinic acetylcholine receptor M1 [Source:UniProtKB/Swiss-Prot;Acc:P12657]	19	8738841	8756057	8738841	NM_007698
Chrm2	M2; Chrm-2	A	Acetylcholine	247336	243764	ENSMUSG00000045613	ENSMUST00000062520	Muscarinic acetylcholine receptor M2 [Source:UniProtKB/Swiss-Prot;Acc:Q9ERZ4]	6	36473210	36474610	36473210	NM_203491
Chrm3	M3; M3R; Chrm-3	A	Acetylcholine	342315	12671	ENSMUSG00000046159	ENSMUST00000063093	Muscarinic acetylcholine receptor M3 (Mm3 mAChR) [Source:UniProtKB/Swiss-Prot;Acc:Q9ERZ3]	13	9875859	10360049	9875859	NM_033269
Chrm4	M4; Chrm-4	A	Acetylcholine	330405	12672	ENSMUSG00000040495	ENSMUST00000045537	Muscarinic acetylcholine receptor M4 (Mm4 mAChR) [Source:UniProtKB/Swiss-Prot;Acc:P32211]	2	91767375	91768934	91767375	NM_007699
Chrm5	m5; M5R	A	Acetylcholine	297624	213788	ENSMUSG00000074939	ENSMUST00000099589	Muscarinic acetylcholine receptor M5 [Source:UniProtKB/Swiss-Prot;Acc:Q920H4]	2	112319328	112320926	112319328	NM_205783
Adora1	Ri; A1R; A1AR; AA1R; A1-AR; AI848715; BB176431	A	Adenosine	298908	11539	ENSMUSG00000042429	ENSMUST00000086465	Adenosine receptor A1 [Source:UniProtKB/Swiss-Prot;Acc:Q60612]	1	136095800	136132008	136095800	NM_001008533; NM_001039510; NP_001034599
Adora2a	A2aR; A2AAR; AA2AR; MGC118414	A	Adenosine	333734	11540	ENSMUSG00000020178	ENSMUST00000105420	Adenosine receptor A2a [Source:UniProtKB/Swiss-Prot;Acc:Q60613]	10	74779688	74797533	74779688	NM_009630
Adora2b	A2b; A2BR; A2BAR; AA2BR; AI480866; AI605384; MGC144574; MGC144575	A	Adenosine	40740	11541	ENSMUSG00000018500	ENSMUST00000018644	Adenosine receptor A2b [Source:UniProtKB/Swiss-Prot;Acc:Q60614]	11	62062486	62079954	62062486	NM_007413
Adora3	A3R; A3AR; AA3R; ARA3; Gpcr2; MGC118217; 1700001D09Rik; 4930578J19Rik	A	Adenosine	235024	11542	ENSMUSG00000000562	ENSMUST00000000574	Adenosine A3 receptor (A3AR) [Source:UniProtKB/Swiss-Prot;Acc:Q61618]	3	105707341	105711846	105707341	NM_009631; NM_027025
Gpr87		A	ADP/UDP-glucose	60267	84111	ENSMUSG00000051431	ENSMUST00000056898	Probable G-protein coupled receptor 87 [Source:UniProtKB/Swiss-Prot;Acc:Q99MT7]	3	58982928	58984007	58982928	NM_032399
P2ry12	P2Y12; 2900079B22Rik; 4921504D23Rik	A	ADP/UDP-glucose	316364	70839	ENSMUSG00000036353	ENSMUST00000050360	P2Y purinoceptor 12 (P2Y12) [Source:UniProtKB/Swiss-Prot;Acc:Q9CPV9]	3	59020196	59066747	59020196	NM_027571
P2ry13	GPCR1; GPR94; Gpr86; P2Y13; SP174; 2010001L06Rik	A	ADP/UDP-glucose	90067	74191	ENSMUSG00000036362	ENSMUST00000040622	P2Y purinoceptor 13 (P2Y13) (G-protein coupled receptor 86) [Source:UniProtKB/Swiss-Prot;Acc:Q9D8I2]	3	59011818	59014804	59011818	NM_028808
P2ry14	P2Y14; Gpr105; A330108O13Rik	A	ADP/UDP-glucose	347424	140795	ENSMUSG00000036381	ENSMUST00000091112	P2Y purinoceptor 14 (P2Y14) (UDP-glucose receptor) (G-protein coupled receptor 105) [Source:UniProtKB/Swiss-Prot;Acc:Q9ESG6]	3	58918548	58934546	58918548	NM_001008497; NM_133200
Adra1a	[a]1a; Adra1c; MGC130524	A	Adrenoceptor	57064	11549	ENSMUSG00000045875	ENSMUST00000054661	Alpha-1A adrenergic receptor (Alpha 1A-adrenoreceptor) (Alpha 1A-adrenoceptor) (Alpha-1C adrenergic receptor) [Source:UniProtKB/Swiss-Prot;Acc:P97718]	14	67254095	67352166	67254095	NM_013461
Adra1b	[a]1b	A	Adrenoceptor	39086	11548	ENSMUSG00000050541	ENSMUST00000055899	Alpha-1B adrenergic receptor (Alpha 1B-adrenoreceptor) (Alpha 1B-adrenoceptor) [Source:UniProtKB/Swiss-Prot;Acc:P97717]	11	43588108	43714695	43588108	NM_007416
Adra1d	Spr8; Adra1; Gpcr8; [a]1d; Adra-1; Adra1a; alpha1D-AR	A	Adrenoceptor	246516	11550	ENSMUSG00000027335	ENSMUST00000103184	Alpha-1D adrenergic receptor (Alpha 1D-adrenoreceptor) (Alpha 1D-adrenoceptor) (Alpha-1A adrenergic receptor) [Source:UniProtKB/Swiss-Prot;Acc:P97714]	2	131371093	131388021	131371093	NM_013460
Adra2a	Adra-2; Adra-2a; alpha2A; AW122659; alpha2-C10; alpha2A-AR; alpha(2A)AR	A	Adrenoceptor	235195	11551	ENSMUSG00000033717	ENSMUST00000036700	Alpha-2A adrenergic receptor (Alpha-2A adrenoreceptor) (Alpha-2A adrenoceptor) (Alpha-2AAR) [Source:UniProtKB/Swiss-Prot;Acc:Q01338]	19	54119723	54123472	54119723	NM_007417
Adra2b	[a]2B; Adra-2b; alpha2B; alpha2-C2	A	Adrenoceptor	347390	11552	ENSMUSG00000058620	ENSMUST00000071902	Alpha-2B adrenergic receptor (Alpha-2B adrenoreceptor) (Alpha-2B adrenoceptor) [Source:UniProtKB/Swiss-Prot;Acc:P30545]	2	127188944	127192957	127189022	NM_009633
Adra2c	[a]2C; Adra-2c; alpha2C; alpha2-C4	A	Adrenoceptor	57205	11553	ENSMUSG00000045318	ENSMUST00000049545	Alpha-2C adrenergic receptor (Alpha-2C adrenoreceptor) (Alpha-2C adrenoceptor) (Alpha-2 adrenergic receptor subtype C4) [Source:UniProtKB/Swiss-Prot;Acc:Q01337]	5	35621363	35624530	35621363	NM_007418
Adrb1	Adrb-1; beta-AR	A	Adrenoceptor	46797	11554	ENSMUSG00000035283	ENSMUST00000038949	Beta-1 adrenergic receptor (Beta-1 adrenoreceptor) (Beta-1 adrenoceptor) [Source:UniProtKB/Swiss-Prot;Acc:P34971]	19	56796862	56798262	56796862	NM_007419
Adrb2	Badm; Gpcr7; Adrb-2	A	Adrenoceptor	5598	11555	ENSMUSG00000045730	ENSMUST00000053640	Beta-2 adrenergic receptor (Beta-2 adrenoreceptor) (Beta-2 adrenoceptor) [Source:UniProtKB/Swiss-Prot;Acc:P18762]	18	62338150	62339406	62338150	NM_007420
Adrb3	Adrb-3	A	Adrenoceptor	278475	11556	ENSMUSG00000031489	ENSMUST00000081438	Beta-3 adrenergic receptor (Beta-3 adrenoreceptor) (Beta-3 adrenoceptor) [Source:UniProtKB/Swiss-Prot;Acc:P25962]	8	28336248	28340060	28336248	NM_013462
Gpr182	Admr; Gpcr17; Gpcr22; MB10; G10-D; NOW; AM-R	A	Adrenomedullin	2857	11536	ENSMUSG00000058396	ENSMUST00000079692	G-protein coupled receptor 182 (G10D) (NOW) [Source:UniProtKB/Swiss-Prot;Acc:P43142]	10	127186658	127188854	127186658	NM_007412
C3ar1	AZ3B; C3AR; HNFAG09	A	Anaphylotoxin	2408	12267	ENSMUSG00000040552	ENSMUST00000042081	C3a anaphylatoxin chemotactic receptor (C3a-R) (C3AR) (Complement component 3a receptor 1) [Source:UniProtKB/Swiss-Prot;Acc:O09047]	6	122797992	122806023	122797992	NM_009779
C5ar1	C5aR; C5r1; Cd88; D7Msu1	A	Anaphylotoxin	247623	12273	ENSMUSG00000049130	ENSMUST00000050770	C5a anaphylatoxin chemotactic receptor (C5a-R) (C5aR) (CD88 antigen) [Source:UniProtKB/Swiss-Prot;Acc:P30993]	7	16832092	16844600	16832092	NM_007577
Gpr77	C5L2; E030029A11Rik	A	Anaphylotoxin	239570	319430	ENSMUSG00000074361	ENSMUST00000098792	C5a anaphylatoxin chemotactic receptor C5L2 (G-protein coupled receptor 77) [Source:UniProtKB/Swiss-Prot;Acc:Q8BW93]	7	16820101	16827667	16820101
Agtr1a	AT1; AG2S; AT1a; AT2R1; Agtr1; AT2R1A; Agtr-1a; AI551199; Angtr-1a; MGC37610; 1810074K20Rik	A	Angiotensin	35062	11607	ENSMUSG00000049115	ENSMUST00000066412	Type-1A angiotensin II receptor (AT1A) (AT1) [Source:UniProtKB/Swiss-Prot;Acc:P29754]	13	30428326	30474735	30428326	NM_177322
Agtr1b	AT1B; AT2R1B; Agtr-1b; Angtr-1b; MGC129325	A	Angiotensin	134863	11608	ENSMUSG00000054988	ENSMUST00000068316	Type-1B angiotensin II receptor (AT1B) (AT3) [Source:UniProtKB/Swiss-Prot;Acc:P29755]	3	20213412	20266099	20213412	NM_175086
Agtr2	AI316812; AW107640	A	Angiotensin	2679	11609	ENSMUSG00000068122	ENSMUST00000089188	Type-2 angiotensin II receptor (AT2) [Source:UniProtKB/Swiss-Prot;Acc:P35374]	X	21061752	21066290	21061752	NM_007429
Aplnr	APJ; Agtrl1; msr/apj	A	Apelin	29368	23796	ENSMUSG00000044338	ENSMUST00000057019	Apelin receptor (G-protein coupled receptor APJ) (Angiotensin receptor-like 1) (MSR) [Source:UniProtKB/Swiss-Prot;Acc:Q9WV08]	2	84976543	84980079	84976543	NM_011784
Gpbar1	BG37; GPCR; TGR5; M-BAR; GPR131	A	Bile acid	246587	227289	ENSMUSG00000064272	ENSMUST00000077985	G-protein coupled bile acid receptor 1 (Membrane-type receptor for bile acids) (M-BAR) [Source:UniProtKB/Swiss-Prot;Acc:Q80SS6]	1	74325124	74326198	74325124	NM_174985
Brs3	BRS-3; MGC129146; MGC129147; Bb3	A	Bombesin	10687	12209	ENSMUSG00000031130	ENSMUST00000033464	Bombesin receptor subtype-3 (BRS-3) [Source:UniProtKB/Swiss-Prot;Acc:O54798]	X	54296251	54301935	54296251	NM_009766
Grpr	GRP-R; MGC130509; Bb2	A	Bombesin	4687	14829	ENSMUSG00000031364	ENSMUST00000033730	Gastrin-releasing peptide receptor (GRP-R) (GRP-preferring bombesin receptor) [Source:UniProtKB/Swiss-Prot;Acc:P21729]	X	159951836	159987579	159951836	NM_008177
Nmbr	BB182387; Bb1	A	Bombesin	331879	18101	ENSMUSG00000019865	ENSMUST00000020015	Neuromedin-B receptor (NMB-R) (Neuromedin-B-preferring bombesin receptor) [Source:UniProtKB/Swiss-Prot;Acc:O54799]	10	14480027	14490389	14480027	NM_008703
Bdkrb1	B1R; BKR1; B1BKR; Bdkrb; BRADYB1	A	Bradykinin	377078	12061	ENSMUSG00000041347	ENSMUST00000041229	B1 bradykinin receptor (BK-1 receptor) (B1R) [Source:UniProtKB/Swiss-Prot;Acc:Q61125]	12	106842301	106843638	106842301	NM_007539
Bdkrb2	B2; B2R; BK2; B(2); BK-2; BK2R; BKR2; BRB2	A	Bradykinin	4500	12062	ENSMUSG00000021070	ENSMUST00000001652	B2 bradykinin receptor (BK-2 receptor) (B2R) [Source:UniProtKB/Swiss-Prot;Acc:P32299]	12	106801382	106831281	106801382
Cnr1	CB1	A	Cannabinoid	7992	12801	ENSMUSG00000044288	ENSMUST00000057188	Cannabinoid receptor 1 (CB1) (CB-R) (Brain-type cannabinoid receptor) [Source:UniProtKB/Swiss-Prot;Acc:P47746]	4	34011607	34035796	34011607	NM_007726
Cnr2	CB2; CB2-R	A	Cannabinoid	297251	12802	ENSMUSG00000062585	ENSMUST00000097843	Cannabinoid receptor 2 (CB-2) (CB2) [Source:UniProtKB/Swiss-Prot;Acc:P47936]	4	135451309	135476123	135451309	NM_009924
Ccbp2	D6; CCR9; CCR10; Cmkbr9; AI464239; MGC130576; Ccr10rr	A	Chemokine	258105	59289	ENSMUSG00000044534	ENSMUST00000111511	Chemokine-binding protein 2 (Chemokine-binding protein D6) (C-C chemokine receptor D6) [Source:UniProtKB/Swiss-Prot;Acc:O08707]	9	121807473	121820182	121807473	NM_021609
Ccr1	Cmkbr1; Mip-1a-R	A	Chemokine	274927	12768	ENSMUSG00000025804	ENSMUST00000026911	C-C chemokine receptor type 1 (C-C CKR-1) (CC-CKR-1) (CCR-1) (CCR1) (Macrophage inflammatory protein 1-alpha receptor) (MIP-1alpha-R) (RANTES-R) (CD191 antigen) [Source:UniProtKB/Swiss-Prot;Acc:P51675]	9	123876957	123883399	123876957	NM_009912
Ccr10	Gpr2; Cmkbr9; MGC151420	A	Chemokine	103813	12777	ENSMUSG00000044052	ENSMUST00000062759	C-C chemokine receptor type 10 (C-C CKR-10) (CC-CKR-10) (CCR-10) (Chemokine C-C receptor 9) (G-protein coupled receptor 2) [Source:UniProtKB/Swiss-Prot;Acc:Q9JL21]	11	101034312	101036757	101034312	NM_007721
Ccr1l1	Cmkbr1l1; MGC156358	A	Chemokine	57056	12770	ENSMUSG00000064039	ENSMUST00000071404	C-C chemokine receptor 1-like protein 1 (Macrophage inflammatory protein 1 alpha receptor-like 1) [Source:UniProtKB/Swiss-Prot;Acc:P51676]	9	123892171	123893241	123892171	NM_007718
Ccr2	Ckr2; Ccr2a; Ccr2b; Ckr2a; Ckr2b; mJe-r; Cmkbr2; Cc-ckr-2	A	Chemokine	6272	12772	ENSMUSG00000049103	ENSMUST00000055918	C-C chemokine receptor type 2 (C-C CKR-2) (CC-CKR-2) (CCR-2) (CCR2) (JE/FIC receptor) (MCP-1 receptor) (CD192 antigen) [Source:UniProtKB/Swiss-Prot;Acc:P51683]	9	124020402	124023289	124020402	NM_009915
Ccr3	CKR3; Cmkbr3; CC-CKR3; Cmkbr1l2; MGC124265; MGC124266	A	Chemokine	57050	12771	ENSMUSG00000035448	ENSMUST00000039171	Probable C-C chemokine receptor type 3 (C-C CKR-3) (CC-CKR-3) (CCR-3) (CCR3) (CKR3) (Macrophage inflammatory protein 1-alpha receptor-like 2) (MIP-1 alpha RL2) (CD193 antigen) [Source:UniProtKB/Swiss-Prot;Acc:P51678]	9	123936704	123946421	123936704	NM_009914
Ccr4	LESTR; Sdf1r; CHEMR1; Cmkbr4; MGC151418	A	Chemokine	1337	12773	ENSMUSG00000047898	ENSMUST00000054414	C-C chemokine receptor type 4 (C-C CKR-4) (CC-CKR-4) (CCR-4) (CCR4) (CD194 antigen) [Source:UniProtKB/Swiss-Prot;Acc:P51680]	9	114399434	114405662	114399434	NM_009916
Ccr5	AM4-7; CD195; Cmkbr5	A	Chemokine	14302	12774	ENSMUSG00000079227	ENSMUST00000111442	C-C chemokine receptor type 5 (C-C CKR-5) (CC-CKR-5) (CCR-5) (MIP-1 alpha receptor) (CD195 antigen) [Source:UniProtKB/Swiss-Prot;Acc:P51682]	9	124036282	124041921	124036282	NM_009917
Ccr6	Cmkbr6	A	Chemokine	8007	12458	ENSMUSG00000040899	ENSMUST00000097418	C-C chemokine receptor type 6 (C-C CKR-6) (CC-CKR-6) (CCR-6) (KY411) (CD196 antigen) [Source:UniProtKB/Swiss-Prot;Acc:O54689]	17	8435391	8449992	8435391	NM_009835
Ccr7	EBI1; CD197; Ebi1h; Cdw197; Cmkbr7	A	Chemokine	2932	12775	ENSMUSG00000037944	ENSMUST00000103134	C-C chemokine receptor type 7 Precursor (C-C CKR-7) (CC-CKR-7) (CCR-7) (MIP-3 beta receptor) (EBV-induced G-protein coupled receptor 1) (EBI1) (CD197 antigen) [Source:UniProtKB/Swiss-Prot;Acc:P47774]	11	99005513	99016391	99005513	NM_007719
Ccr8	mCCR8; Cmkbr8; MGC123958; MGC123959	A	Chemokine	8000	12776	ENSMUSG00000042262	ENSMUST00000048777	C-C chemokine receptor type 8 (C-C CKR-8) (CC-CKR-8) (CCR-8) (CDw198 antigen) [Source:UniProtKB/Swiss-Prot;Acc:P56484]	9	120001251	120004024	120001251
Ccr9	Cmkbr10; GPR-9-6	A	Chemokine	371553	12769	ENSMUSG00000029530	ENSMUST00000111454	C-C chemokine receptor type 9 (C-C CKR-9) (CC-CKR-9) (CCR-9) (Chemokine C-C receptor 10) (CDw199 antigen) [Source:UniProtKB/Swiss-Prot;Acc:Q9WUT7]	9	123676329	123690615	123676329	NM_009913
Ccrl1	PPR1; CCBP2; CCR11; VSHK1; CCX-CKR; Cmkbrl1; CCX-CKR1; A630091E18Rik	A	Chemokine	269254	252837	ENSMUSG00000079355	ENSMUST00000076147	C-C chemokine receptor type 11 (C-C CKR-11) (CC-CKR-11) (CCR-11) (CC chemokine receptor-like 1) (CCRL1) (CCX CKR) [Source:UniProtKB/Swiss-Prot;Acc:Q924I3]	9	104000602	104029263	104000602	NM_145700
Ccrl2	E01; CCR11; L-CCR; Cmkbr1l2; 1810047I05Rik	A	Chemokine	7336	54199	ENSMUSG00000043953	ENSMUST00000049984	C-C chemokine receptor-like 2 (Lipopolysacharide-inducible C-C chemokine receptor) (L-CCR) (G-protein coupled beta chemokine receptor) (Chemokine receptor CCR11) [Source:UniProtKB/Swiss-Prot;Acc:O35457]	9	110957339	110960010	110957339	NM_017466
Cx3cr1		A	Chemokine	44065	13051	ENSMUSG00000052336	ENSMUST00000064165	CX3C chemokine receptor 1 (C-X3-C CKR-1) (CX3CR1) (Fractalkine receptor) [Source:UniProtKB/Swiss-Prot;Acc:Q9Z0D9]	9	119957811	119977400	119957811	NM_009987
Cxcr3	Cd183; Cmkar3	A	Chemokine	12876	12766	ENSMUSG00000050232	ENSMUST00000056614	C-X-C chemokine receptor type 3 (CXC-R3) (CXCR-3) (Interferon-inducible protein 10 receptor) (IP-10 receptor) (CD183 antigen) [Source:UniProtKB/Swiss-Prot;Acc:O88410]	X	98926875	98929447	98926875	NM_009910
Cxcr4	CD184; LESTR; Sdf1r; Cmkar4; PB-CKR; PBSF/SDF-1	A	Chemokine	1401	12767	ENSMUSG00000045382	ENSMUST00000052172	C-X-C chemokine receptor type 4 (CXC-R4) (CXCR-4) (Stromal cell-derived factor 1 receptor) (SDF-1 receptor) (Fusin) (Leukocyte-derived seven transmembrane domain receptor) (LESTR) [Source:UniProtKB/Swiss-Prot;Acc:P70658]	1	130484778	130488876	130484778	NM_009911
Cxcr5	Blr1; Gpcr6; MDR15; CXC-R5; CXCR-5	A	Chemokine	6246	12145	ENSMUSG00000047880	ENSMUST00000062215	C-X-C chemokine receptor type 5 (CXC-R5) (CXCR-5) (Burkitt lymphoma receptor 1 homolog) (CD185 antigen) [Source:UniProtKB/Swiss-Prot;Acc:Q04683]	9	44319871	44334504	44319871	NM_007551
Cxcr6	BONZO; STRL33; BB217514	A	Chemokine	124289	80901	ENSMUSG00000048521	ENSMUST00000111444	C-X-C chemokine receptor type 6 (CXC-R6) (CXCR-6) (CD186 antigen) [Source:UniProtKB/Swiss-Prot;Acc:Q9EQ16]	9	123715593	123720872	123715593	NM_030712
Cxcr7	Rdc1; Cmkor1; AW541270	A	Chemokine	6522	12778	ENSMUSG00000044337	ENSMUST00000065587	C-X-C chemokine receptor type 7 (CXC-R7) (CXCR-7) (G-protein coupled receptor RDC1 homolog) (RDC-1) (Chemokine orphan receptor 1) [Source:UniProtKB/Swiss-Prot;Acc:P56485]	1	92100578	92112863	92100578	NM_007722
Il8ra	Cxcr1	A	Chemokine	337035	227288	ENSMUSG00000048480	ENSMUST00000053389	High affinity interleukin-8 receptor A (IL-8R A) (CXCR-1) (CD181 antigen) [Source:UniProtKB/Swiss-Prot;Acc:Q810W6]	1	74238359	74241205	74238359	NM_178241
Il8rb	CD128; CXCR2; IL8RA; CDw128; Cmkar2; Gpcr16; IL-8Rh; IL-8rb; mIL-8RH	A	Chemokine	234466	12765	ENSMUSG00000026180	ENSMUST00000027372	High affinity interleukin-8 receptor B (IL-8R B) (CXCR-2) (GRO/MGSA receptor) (CD182 antigen) [Source:UniProtKB/Swiss-Prot;Acc:P35343]	1	74200563	74207184	74200563	NM_009909
Xcr1	GPR5; Ccxcr1	A	Chemokine	89202	23832	ENSMUSG00000060509	ENSMUST00000078755	Chemokine XC receptor 1 (XC chemokine receptor 1) (Lymphotactin receptor) (SCM1 receptor) (mXCR1) [Source:UniProtKB/Swiss-Prot;Acc:Q9R0M1]	9	123761436	123771246	123761436	NM_011798
Cckar	AW106902	A	Cholecystokinin	3521	12425	ENSMUSG00000029193	ENSMUST00000031093	Cholecystokinin receptor type A (CCK-A receptor) (CCK-AR) (Cholecystokinin-1 receptor) (CCK1-R) [Source:UniProtKB/Swiss-Prot;Acc:O08786]	5	54089726	54099341	54089726	NM_009827
Cckbr	CCK2R; CCKR-2	A	Cholecystokinin	44513	12426	ENSMUSG00000030898	ENSMUST00000033189	Gastrin/cholecystokinin type B receptor (CCK-B receptor) (CCK-BR) (Cholecystokinin-2 receptor) (CCK2-R) [Source:UniProtKB/Swiss-Prot;Acc:P56481]	7	112574334	112619239	112574334	NM_007627
Cysltr1	Cyslt1; CysLT1R; BB147369	A	CysLt	287166	58861	ENSMUSG00000052821	ENSMUST00000113480	Cysteinyl leukotriene receptor 1 (CysLTR1) (Cysteinyl leukotriene D4 receptor) (LTD4 receptor) [Source:UniProtKB/Swiss-Prot;Acc:Q99JA4]	X	103769685	103799018	103769685	NM_021476
Cysltr2	Cltr2; Cyslt2; CYSLT2R; 2300001H05Rik	A	CysLt	158324	70086	ENSMUSG00000033470	ENSMUST00000044664	Cysteinyl leukotriene receptor 2 (CysLTR2) [Source:UniProtKB/Swiss-Prot;Acc:Q920A1]	14	73428935	73448879	73428935	NM_133720
Drd1a	Drd1; Drd-1; Gpcr15; C030036C15Rik	A	Dopamine	54161	13488	ENSMUSG00000021478	ENSMUST00000021932	D(1A) dopamine receptor [Source:UniProtKB/Swiss-Prot;Acc:Q61616]	13	54147024	54151027	54147024	NM_010076
Drd2	D2R; Drd-2	A	Dopamine	41970	13489	ENSMUSG00000032259	ENSMUST00000075764	D(2) dopamine receptor (Dopamine D2 receptor) [Source:UniProtKB/Swiss-Prot;Acc:P61168]	9	49148732	49216282	49148732	NM_010077
Drd3	D3R	A	Dopamine	327835	13490	ENSMUSG00000022705	ENSMUST00000023390	D(3) dopamine receptor [Source:UniProtKB/Swiss-Prot;Acc:P30728]	16	43762334	43823045	43762334	NM_007877
Drd4	D4R; Drd-4; AW125663	A	Dopamine	41075	13491	ENSMUSG00000025496	ENSMUST00000026569	D(4) dopamine receptor (Dopamine D4 receptor) (D(2C) dopamine receptor) [Source:UniProtKB/Swiss-Prot;Acc:P51436]	7	148477929	148482362	148477929	NM_007878
Drd5	D5R; Drd-5; Drd1b; Gpcr1	A	Dopamine	167154	13492	ENSMUSG00000039358	ENSMUST00000041646	D(1B) dopamine receptor (D(5) dopamine receptor) [Source:UniProtKB/Swiss-Prot;Acc:Q8BLD9]	5	38710748	38713549	38710748	NM_013503
Darc	FY; Dfy; GPD; CCBP1; CD234; ESTM35; AA162249	A	Duffy	6393	13349	ENSMUSG00000037872	ENSMUST00000038227	Duffy antigen/chemokine receptor (CD234 antigen) [Source:UniProtKB/Swiss-Prot;Acc:Q9QUI6]	1	175261942	175263575	175261942	NM_010045
Gpr109a	HM74; Pumag; PUMA-G; mHM74b; Gpr109b	A	Eicosanoid	77690	80885	ENSMUSG00000045502	ENSMUST00000057145	Nicotinic acid receptor (G-protein coupled receptor 109) (G-protein coupled receptor HM74) (Protein PUMA-G) [Source:UniProtKB/Swiss-Prot;Acc:Q9EP66]	5	124314365	124315447	124314365	NM_030701
Gpr81		A	Eicosanoid	33362	243270	ENSMUSG00000049241	ENSMUST00000051138	Probable G-protein coupled receptor 81 [Source:UniProtKB/Swiss-Prot;Acc:Q8C131]	5	124328580	124329611	124328580	NM_175520
Ednra	ETa; ET-AR; Gpcr10	A	Endothelin	283168	13617	ENSMUSG00000031616	ENSMUST00000034029	Endothelin-1 receptor Precursor (Endothelin A receptor) (ET-AR) (ET-A) [Source:UniProtKB/Swiss-Prot;Acc:Q61614]	8	80186928	80248351	80186928	NM_010332
Ednrb	ETb; ET-B; ET>B<; ETR-b; Sox10m1; AU022549	A	Endothelin	229532	13618	ENSMUSG00000022122	ENSMUST00000022718	Endothelin B receptor Precursor (ET-B) (Endothelin receptor Non-selective type) [Source:UniProtKB/Swiss-Prot;Acc:P48302]	14	104213842	104243390	104213842	NM_007904
Gpr37	Pael-R; AI848630; Ednrbl1	A	Endothelin	20465	14763	ENSMUSG00000039904	ENSMUST00000054867	Probable G-protein coupled receptor 37 Precursor [Source:UniProtKB/Swiss-Prot;Acc:Q9QY42]	6	25616894	25640729	25618108	NM_010338
Gpr37l1	CAG-18; D0Kist8; AW047233; Ednrbl2	A	Endothelin	272290	171469	ENSMUSG00000026424	ENSMUST00000027682	Endothelin B receptor-like protein 2 Precursor (ETBR-LP-2) (G-protein coupled receptor 37-like 1) [Source:UniProtKB/Swiss-Prot;Acc:Q99JG2]	1	137056829	137064258	137056829
Ffar1	Gpr40	A	FFA	277113	233081	ENSMUSG00000044453	ENSMUST00000052700	Free fatty acid receptor 1 (G-protein coupled receptor 40) [Source:UniProtKB/Swiss-Prot;Acc:Q76JU9]	7	31645587	31646489	31645587	NM_194057
Ffar2	Gpr43; GPCR43; MGC28611	A	FFA	97338	233079	ENSMUSG00000051314	ENSMUST00000053156	Free fatty acid receptor 2 (G-protein coupled receptor 43) (Leukocyte-specific STAT-induced GPCR) [Source:UniProtKB/Swiss-Prot;Acc:Q8VCK6]	7	31603376	31608794	31603376	NM_146187
Ffar3	Gm478; Gpr41	A	FFA	291167	233080	ENSMUSG00000019429	ENSMUST00000094583	Free fatty acid receptor 3 (G-protein coupled receptor 41) [Source:UniProtKB/Swiss-Prot;Acc:Q3UFD7]	7	31639349	31641197	31639349	NM_001033316
Gpr119		A	FFA	269129	236781	ENSMUSG00000051209	ENSMUST00000053970	Glucose-dependent insulinotropic receptor (G-protein coupled receptor 119) [Source:UniProtKB/Swiss-Prot;Acc:Q7TQP3]	X	46021157	46027655	46021157	NM_181751
Gpr120	GT01; KPG_013; AI552415; Pgr4	A	FFA	35288	107221	ENSMUSG00000054200	ENSMUST00000067098	G-protein coupled receptor 120 (G-protein coupled receptor GT01) [Source:UniProtKB/Swiss-Prot;Acc:Q7TMA4]	19	38171569	38188753	38171569	NM_181748
Fpr1	FPR; LXA4R; fMLF-R	A	FMLP-related peptide	56951	14293	ENSMUSG00000045551	ENSMUST00000061516	fMet-Leu-Phe receptor (fMLP receptor) (N-formyl peptide receptor) (FPR) (N-formylpeptide chemoattractant receptor) [Source:UniProtKB/Swiss-Prot;Acc:P33766]	17	18013452	18020904	18013452	NM_013521
Fpr2	Fpr-rs2; MGC151443; E330010I07Rik	A	FMLP-related peptide	353272	14289	ENSMUSG00000052270	ENSMUST00000064068	formyl peptide receptor, related sequence 2 [Source:RefSeq_peptide;Acc:NP_032065]	17	18024788	18030916	18024788	NM_008039
Fpr3	ALX; Fprl1; Lxa4r; LXA4-R; Fpr-rs1	A	FMLP-related peptide	353272	14294	ENSMUSG00000079700	ENSMUST00000054871	N-formyl peptide receptor 2 (FMLP-related receptor I) (FMLP-R-I) (Formyl peptide receptor-like 1) (Lipoxin A4 receptor) (LXA4 receptor) [Source:UniProtKB/Swiss-Prot;Acc:O08790]	17	18024816	18108641	18024816	NM_008042
Fpr-rs3		A	FMLP-related peptide	455334	14290	ENSMUSG00000060701	ENSMUST00000071189	Fpr-rs3 protein Fragment [Source:UniProtKB/TrEMBL;Acc:A4IF56]	17	20760810	20761841	20760810
Fpr-rs4		A	FMLP-related peptide	455331	14291	ENSMUSG00000048062	ENSMUST00000095651	Fpr-rs4 protein Fragment [Source:UniProtKB/TrEMBL;Acc:A4QMY2]	17	18158697	18159668	18158697
Fpr-rs6	MGC129278; MGC129279	A	FMLP-related peptide	377882	321020	ENSMUSG00000071275	ENSMUST00000095636	formyl peptide receptor, related sequence 6 [Source:RefSeq_peptide;Acc:NP_796290]	17	20319042	20320061	20319042	NM_177316
Fpr-rs7		A	FMLP-related peptide	NA	321021	NA	NA
Galr1	Galnr1	A	Galanin	6219	14427	ENSMUSG00000024553	ENSMUST00000065224	Galanin receptor type 1 (GAL1-R) (GALR1) [Source:UniProtKB/Swiss-Prot;Acc:P56479]	18	82561888	82576169	82561888	NM_008082
Galr2	mGalR; MGC151357; MGC151359	A	Galanin	57149	14428	ENSMUSG00000020793	ENSMUST00000055872	Galanin receptor type 2 (GAL2-R) (GALR2) [Source:UniProtKB/Swiss-Prot;Acc:O88854]	11	116142204	116145229	116142253	NM_010254
Galr3	Galnr3	A	Galanin	390805	14429	ENSMUSG00000047429	ENSMUST00000058004	Galanin receptor type 3 (GAL3-R) (GALR3) [Source:UniProtKB/Swiss-Prot;Acc:O88853]	15	78872315	78873988	78872315	NM_015738
Ghsr	C530020I22Rik	A	Ghrelin	194721	208188	ENSMUSG00000051136	ENSMUST00000057186	Growth hormone secretagogue receptor type 1 (GHS-R) (GH-releasing peptide receptor) (GHRP) (Ghrelin receptor) [Source:UniProtKB/Swiss-Prot;Acc:Q99P50]	3	27270273	27276932	27270273	NM_177330
Gnrhr		A	Gnrh	26791	14715	ENSMUSG00000029255	ENSMUST00000031172	Gonadotropin-releasing hormone receptor (GnRH receptor) (GnRH-R) [Source:UniProtKB/Swiss-Prot;Acc:Q01776]	5	86609779	86626926	86611037	NM_010323
Hrh1	Bphs	A	Histamine	333327	15465	ENSMUSG00000053004	ENSMUST00000088987	Histamine H1 receptor [Source:UniProtKB/Swiss-Prot;Acc:P70174]	6	114347930	114433290	114347930	NM_008285
Hrh2		A	Histamine	57243	15466	ENSMUSG00000034987	ENSMUST00000038101	Histamine H2 receptor (H2R) (Gastric receptor I) [Source:UniProtKB/Swiss-Prot;Acc:P97292]	13	54287498	54317801	54287498	NM_001010973
Hrh3	AW049250	A	Histamine	285360	99296	ENSMUSG00000039059	ENSMUST00000056480	Histamine H3 receptor (HH3R) [Source:UniProtKB/Swiss-Prot;Acc:P58406]	2	179834178	179838929	179834178	NM_133849
Hrh4	H4; H4R; BG26; HH4R; AXOR35; GPRv53; GPCR105; MGC130500	A	Histamine	207073	225192	ENSMUSG00000037346	ENSMUST00000041676	Histamine H4 receptor (HH4R) [Source:UniProtKB/Swiss-Prot;Acc:Q91ZY2]	18	13165499	13181391	13165499	NM_153087
Fshr	FSH-R	A	Hormone protein	57155	14309	ENSMUSG00000032937	ENSMUST00000035701	Follicle-stimulating hormone receptor Precursor (FSH-R) (Follitropin receptor) [Source:UniProtKB/Swiss-Prot;Acc:P35378]	17	89384292	89600015	89384292	NM_013523
Lhcgr	Lhr; LH-R; Gpcr19-rs1	A	Hormone protein	1644	16867	ENSMUSG00000024107	ENSMUST00000024916	Lutropin-choriogonadotropic hormone receptor Precursor (LH/CG-R) (LSH-R) (Luteinizing hormone receptor) [Source:UniProtKB/Swiss-Prot;Acc:P30730]	17	89140889	89191316	89140889	NM_013582
Tshr	hyt; pet; AI481368; hypothroid	A	Hormone protein	173847	22095	ENSMUSG00000020963	ENSMUST00000021343	Thyrotropin receptor Precursor (Thyroid-stimulating hormone receptor) (TSH-R) [Source:UniProtKB/Swiss-Prot;Acc:P47750]	12	92639434	92778317	92639434	NM_011648
Kiss1r	Gpr54	A	KiSS-1	191035	114229	ENSMUSG00000035773	ENSMUST00000045529	KiSS-1 receptor (KiSS-1R) (Kisspeptins receptor) (Metastin receptor) (G-protein coupled receptor 54) (mOT7T175) [Source:UniProtKB/Swiss-Prot;Acc:Q91V45]	10	79379716	79384928	79379716	NM_053244
Lgr4	Gpr48; 9130225G07; A930009A08Rik	A	LGR	277351	107515	ENSMUSG00000050199	ENSMUST00000046548	Leucine-rich repeat-containing G-protein coupled receptor 4 Precursor [Source:UniProtKB/Swiss-Prot;Acc:A2ARI4]	2	109757804	109854412	109757804	NM_172671
Lgr5	FEX; Gpr49	A	LGR	42103	14160	ENSMUSG00000020140	ENSMUST00000020350	Leucine-rich repeat-containing G-protein coupled receptor 5 Precursor (G-protein coupled receptor 49) (Orphan G-protein coupled receptor FEX) [Source:UniProtKB/Swiss-Prot;Acc:Q9Z1P4]	10	114887370	115024836	114887370	NM_010195
Lgr6	D830026M09; A530037C04Rik	A	LGR	279594	329252	ENSMUSG00000042793	ENSMUST00000044828	Leucine-rich repeat-containing G-protein coupled receptor 6 Precursor [Source:UniProtKB/Swiss-Prot;Acc:Q3UVD5]	1	136882930	137001853	136882930	NM_001033409
Ltb4r1	BLT1; BLTR; Ltb4r; mBLTR	A	Lt	20853	16995	ENSMUSG00000046908	ENSMUST00000057569	Leukotriene B4 receptor 1 (LTB4-R 1) [Source:UniProtKB/Swiss-Prot;Acc:O88855]	14	56384804	56387329	56384804	NM_008519
Ltb4r2	BLT2; MGC123942; MGC123943; 5830462O07Rik	A	Lt	159670	57260	ENSMUSG00000040432	ENSMUST00000044554	Leukotriene B4 receptor 2 (LTB4-R2) (Leukotriene B4 receptor BLT2) [Source:UniProtKB/Swiss-Prot;Acc:Q9JJL9]	14	56380271	56383975	56380271	NM_020490
Mas1	Mas-1	A	Mas-related	57182	17171	ENSMUSG00000068037	ENSMUST00000089015	MAS proto-oncogene [Source:UniProtKB/Swiss-Prot;Acc:P30554]	17	13033943	13061009	13033943	NM_008552
Mrgpra1	MrgA1	A	Mas-related	207059	233221	ENSMUSG00000050650	ENSMUST00000075495	Mas-related G-protein coupled receptor member A1 (RF-amide G-protein coupled receptor) [Source:UniProtKB/Swiss-Prot;Acc:Q91WW5]	7	54590245	54609610	54590245	NM_153095
Mrgpra2	MrgA2	A	Mas-related	119803	235712	ENSMUSG00000054040	ENSMUST00000066821	Mas-related G-protein coupled receptor member A2 [Source:UniProtKB/Swiss-Prot;Acc:Q91WW4]	7	54719177	54784232	54719177
Mrgpra3	MrgA3	A	Mas-related	207058	233222	ENSMUSG00000078698	ENSMUST00000046797	Mas-related G-protein coupled receptor member A3 [Source:UniProtKB/Swiss-Prot;Acc:Q91WW3]	7	54844320	54856742	54844320	NM_153067
Mrgpra4	MrgA4	A	Mas-related	207065	235854	ENSMUSG00000067173	ENSMUST00000087092	Mas-related G-protein coupled receptor member A4 (RF-amide G-protein coupled receptor) [Source:UniProtKB/Swiss-Prot;Acc:Q91WW2]	7	55236280	55237221	55236280	NM_153524
Mrgpra6	MrgA6	A	Mas-related	377894	381886
Mrgprb1	MrgB1	A	Mas-related	297430	233231			Mrgprb1 MAS-related GPR, member B1
Mrgprb2	MrgB2; MGC130390; MGC130391; 4833406I20Rik	A	Mas-related	83689	243979			Mrgprb2 MAS-related GPR, member B2					NM_175531
Mrgprb3	MrgB3	A	Mas-related	377926	404238			Mrgprb3 MAS-related GPR, member B3					NM_207537
Mrgprb4	MrgB4	A	Mas-related	377250	233230			Mrgprb4 MAS-related GPR, member B4					NM_205795
Mrgprb5	MrgB5	A	Mas-related	377927	404239			Mrgprb5 MAS-related GPR, member B5					NM_207538
Mrgprd	MrgD; TGR7; Gm499	A	Mas-related	370299	211578								NM_203490
Mrgpre	MrgE; Ebrt3; C130069N09Rik	A	Mas-related	183561	244238	ENSMUSG00000048965	ENSMUST00000054048	Mas-related G-protein coupled receptor member E (Evolutionary breakpoint transcript 3 protein) [Source:UniProtKB/Swiss-Prot;Acc:Q91ZB7]	7	150964270	150970199	150964270	NM_175534
Mrgprf	MrgF; BC019711; MGC18825	A	Mas-related	215151	211577	ENSMUSG00000031070	ENSMUST00000033386	Mas-related G-protein coupled receptor member F (Mas-related gene F protein) [Source:UniProtKB/Swiss-Prot;Acc:Q8VCJ6]	7	152486804	152495254	152486804	NM_145379
Mrgprg	MrgG; Gm1098	A	Mas-related	297839	381974	ENSMUSG00000050276	ENSMUST00000058092	Mas-related G-protein coupled receptor member G (Evolutionary breakpoint transcript 2 protein) [Source:UniProtKB/Swiss-Prot;Acc:Q91ZB5]	7	150949616	150952898	150949616	NM_203492
Mrgprh	MrgH; Gpr90	A	Mas-related	160368	80978	ENSMUSG00000059408	ENSMUST00000075296	Mas-related G-protein coupled receptor member H (G-protein coupled receptor 90) [Source:UniProtKB/Swiss-Prot;Acc:Q99MT8]	17	13068900	13070708	13068900	NM_030726
Mchr1	Gpr24; Mch1r; MCH-1R; Gpr24-9; AW049955	A	Melanin-Concentrating Hormone	298326	207911	ENSMUSG00000050164	ENSMUST00000057957	Melanin-concentrating hormone receptor 1 (MCH receptor 1) (MCHR-1) (MCH-R1) (MCH-1R) (MCH1R) (MCHR) (G-protein coupled receptor 24) (Somatostatin receptor-like protein) [Source:UniProtKB/Swiss-Prot;Acc:Q8JZL2]	15	81065999	81068542	81065999
Mc1r	Tob; Mshra	A	Melanocortin	298209	17199	ENSMUSG00000074037	ENSMUST00000098324	Melanocyte-stimulating hormone receptor (MSH-R) (Melanotropin receptor) (Melanocortin receptor 1) (MC1-R) [Source:UniProtKB/Swiss-Prot;Acc:Q01727]	8	125930982	125934642	125930982	NM_008559
Mc2r	ACTHR	A	Melanocortin	41498	17200	ENSMUSG00000045569	ENSMUST00000052347	Adrenocorticotropic hormone receptor (ACTH receptor) (ACTH-R) (Adrenocorticotropin receptor) (Melanocortin receptor 2) (MC2-R) [Source:UniProtKB/Swiss-Prot;Acc:Q64326]	18	68566561	68588905	68566561	NM_008560
Mc3r	MGC124211; MGC124212	A	Melanocortin	57183	17201	ENSMUSG00000038537	ENSMUST00000038532	Melanocortin receptor 3 (MC3-R) [Source:UniProtKB/Swiss-Prot;Acc:P33033]	2	172073992	172076614	172073992	NM_008561
Mc4r	Glu3; Fatboy	A	Melanocortin	229447	17202	ENSMUSG00000047259	ENSMUST00000057942	Melanocortin receptor 4 (MC4-R) [Source:UniProtKB/Swiss-Prot;Acc:P56450]	18	67018696	67019694	67018696	NM_016977
Mc5r		A	Melanocortin	8003	17203	ENSMUSG00000007480	ENSMUST00000007624	Melanocortin receptor 5 (MC5-R) [Source:UniProtKB/Swiss-Prot;Acc:P41149]	18	68497250	68499377	68497250	NM_013596
Gpr50	H9	A	Melatonin	57095	14765	ENSMUSG00000056380	ENSMUST00000070449	Melatonin-related receptor (G protein-coupled receptor 50) (H9) [Source:UniProtKB/Swiss-Prot;Acc:O88495]	X	68916842	68922431	68916842	NM_010340
Mtnr1a	MR; MelR; MGC151277	A	Melatonin	5133	17773	ENSMUSG00000054764	ENSMUST00000067984	Melatonin receptor type 1A (Mel-1A-R) (Mel1a melatonin receptor) [Source:UniProtKB/Swiss-Prot;Acc:Q61184]	8	46154491	46173849	46154564	NM_008639
Mtnr1b	Mel1b; Mel-1B-R; MGC129286; MGC129287	A	Melatonin	222631	244701	ENSMUSG00000050901	ENSMUST00000057920	Melatonin receptor type 1B (Mel1b melatonin receptor) (Mel-1B-R) [Source:UniProtKB/Swiss-Prot;Acc:Q8CIQ6]	9	15667111	15678904	15667111	NM_145712
Nmur1	FM-3; Gpr66; NMU1R; NmU-R	A	NeuromedinU	57065	14767	ENSMUSG00000026237	ENSMUST00000027440	Neuromedin-U receptor 1 (NMU-R1) (G-protein coupled receptor 66) (G-protein coupled receptor FM-3) [Source:UniProtKB/Swiss-Prot;Acc:O55040]	1	88282817	88284737	88282817	NM_010341
Nmur2	Nmu2r	A	NeuromedinU	213205	216749	ENSMUSG00000037393	ENSMUST00000037682	Neuromedin-U receptor 2 (NMU-R2) [Source:UniProtKB/Swiss-Prot;Acc:Q8BZ39]	11	55838492	55854489	55838492	NM_153079
Npffr1	Gm236; NPFF1; Gpr147; OT7T022	A	Neuropeptide FF	298942	237362	ENSMUSG00000020090	ENSMUST00000020287	Neuropeptide FF receptor 1 Fragment [Source:UniProtKB/TrEMBL;Acc:Q80T60]	10	61076757	61086098	61076757
Npffr2	HG31; Gpr74; NPFF2	A	Neuropeptide FF	196678	104443	ENSMUSG00000035528	ENSMUST00000048557	Neuropeptide FF receptor 2 (Neuropeptide NPFF receptor) (G-protein coupled receptor 74) [Source:UniProtKB/Swiss-Prot;Acc:Q924H0]	5	89956454	90012765	89956454	NM_133192
Npsr1	GPRA; MVTR; VRR1; PGR14; Gpr154; 9330128H10Rik	A	Neuropeptide S	130824	319239	ENSMUSG00000043659	ENSMUST00000059650	neuropeptide S receptor 1 Gene [Source:MGI (curated);Acc:Npsr1-001]	9	23902462	24120842	23902462	NM_175678
Npy1r	Npyr; Y1-R	A	Neuropeptide Y	5112	18166	ENSMUSG00000036437	ENSMUST00000039303	Neuropeptide Y receptor type 1 (NPY1-R) [Source:UniProtKB/Swiss-Prot;Acc:Q04573]	8	69221321	69230691	69221321	NM_010934
Npy2r	MGC124241; MGC124242; MGC124244	A	Neuropeptide Y	1433	18167	ENSMUSG00000028004	ENSMUST00000029633	Neuropeptide Y receptor type 2 (NPY-Y2 receptor) (NPY2-R) [Source:UniProtKB/Swiss-Prot;Acc:P97295]	3	82342325	82351994	82342325
Npy5r	Y5R; MGC151353; MGC151355	A	Neuropeptide Y	10685	18168	ENSMUSG00000044014	ENSMUST00000070810	Neuropeptide Y receptor type 5 (NPY5-R) (NPY-Y5 receptor) (Y5 receptor) [Source:UniProtKB/Swiss-Prot;Acc:O70342]	8	69203866	69211993	69203866	NM_016708
Npy6r	MGC124158	A	Neuropeptide Y	57234	18169	ENSMUSG00000038071	ENSMUST00000042747	Neuropeptide Y receptor type 6 (NPY6-R) (Pancreatic polypeptide receptor 2) (PP2) [Source:UniProtKB/Swiss-Prot;Acc:Q61212]	18	44429781	44437354	44429781	NM_010935
Ppyr1	Y4; Npy4r; NYYR-D	A	Neuropeptide Y	57059	19065	ENSMUSG00000048337	ENSMUST00000052164	Neuropeptide Y receptor type 4 (NPY4-R) (NPYR-D) (Pancreatic polypeptide receptor 1) (PP1) [Source:UniProtKB/Swiss-Prot;Acc:Q61041]	14	34957178	34965675	34957178	NM_008919
Npbwr1	Gpr7	A	Neuropeptides B/W	291110	226304	ENSMUSG00000033774	ENSMUST00000044180	Neuropeptides B/W receptor type 1 (G-protein coupled receptor 7) [Source:UniProtKB/Swiss-Prot;Acc:P49681]	1	5906385	5907374	5906385
Ntsr1	NTR1; NT-1R; NTR-1; Ntsr	A	Neurotensin	20433	18216	ENSMUSG00000027568	ENSMUST00000029084	Neurotensin receptor type 1 (NT-R-1) [Source:UniProtKB/Swiss-Prot;Acc:O88319]	2	180234681	180279684	180234681	NM_018766
Ntsr2	NT2R; NTRL	A	Neurotensin	281715	18217	ENSMUSG00000020591	ENSMUST00000111064	Neurotensin receptor type 2 (NT-R-2) (Low-affinity levocabastine-sensitive neurotensin receptor) (NTRL) [Source:UniProtKB/Swiss-Prot;Acc:P70310]	12	16660276	16667042	16660276	NM_008747
Oprd1	Nbor; mDOR; DOR-1	A	Opioid/Nociceptin	5243	18386	ENSMUSG00000050511	ENSMUST00000056336	Delta-type opioid receptor (DOR-1) (K56) (MSL-2) [Source:UniProtKB/Swiss-Prot;Acc:P32300]	4	131666641	131700401	131666641	NM_013622
Oprk1	KOR; R21; KOR-1; Oprk2; MGC151172	A	Opioid/Nociceptin	7977	18387	ENSMUSG00000025905	ENSMUST00000027038	Kappa-type opioid receptor (KOR-1) (MSL-1) [Source:UniProtKB/Swiss-Prot;Acc:P33534]	1	5578574	5592947	5578574	NM_011011
Oprl1	KOR3; ORL1; Oprl; XOR1; morc; LC132; MOR-C	A	Opioid/Nociceptin	285075	18389	ENSMUSG00000027584	ENSMUST00000071585	Nociceptin receptor (Orphanin FQ receptor) (Kappa-type 3 opioid receptor) (KOR-3) (ORGC) (K3 opiate receptor) [Source:UniProtKB/Swiss-Prot;Acc:P35377]	2	181449749	181455679	181449749	NM_011012
Oprm1	mor; Oprm; muOR; MOP-R; MOR-1; MOR-1O	A	Opioid/Nociceptin	4191	18390	ENSMUSG00000000766	ENSMUST00000105614	Mu-type opioid receptor (MOR-1) [Source:UniProtKB/Swiss-Prot;Acc:P42866]	10	3308332	3587948	3308332	NM_001039652
Opn1mw	Gcp	A	Opsin	284825	14539	ENSMUSG00000031394	ENSMUST00000033771	Green-sensitive opsin (Green cone photoreceptor pigment) (Medium wavelength-sensitive cone opsin) (M opsin) [Source:UniProtKB/Swiss-Prot;Acc:O35599]	X	71372803	71396095	71372805	NM_008106
Opn1sw	Bcp; AW551857	A	Opsin	298086	12057	ENSMUSG00000058831	ENSMUST00000080428	Blue-sensitive opsin (BOP) (Blue cone photoreceptor pigment) (Short wavelength-sensitive cone opsin) (S opsin) [Source:UniProtKB/Swiss-Prot;Acc:P51491]	6	29326671	29330480	29326671	NM_007538
Rgr		A	Opsin	20460	57811	ENSMUSG00000021804	ENSMUST00000022338	RPE-retinal G protein-coupled receptor [Source:UniProtKB/Swiss-Prot;Acc:Q9Z2B3]	14	37848099	37862137	37848099	NM_021340
Rho	Ops; RP4; Opn2; Noerg1; MGC21585; MGC25387	A	Opsin	2965	212541	ENSMUSG00000030324	ENSMUST00000032471	Rhodopsin [Source:UniProtKB/Swiss-Prot;Acc:P15409]	6	115881945	115888847	115881945	NM_145383
Rrh		A	Opsin	3917	20132	ENSMUSG00000028012	ENSMUST00000029648	Visual pigment-like receptor peropsin [Source:UniProtKB/Swiss-Prot;Acc:O35214]	3	129511495	129525423	129511495	NM_009102
Hcrtr1	Ox1r; MGC141357	A	Orexin/Hypocretin	246595	230777	ENSMUSG00000028778	ENSMUST00000030562	Orexin receptor type 1 (Ox1r) (Hypocretin receptor type 1) [Source:UniProtKB/Swiss-Prot;Acc:P58307]	4	129807463	129816406	129807463	NM_198959
Hcrtr2	OX2R; mOXR2; mOX2aR; mOX2bR	A	Orexin/Hypocretin	313984	387285	ENSMUSG00000032360	ENSMUST00000063140	Orexin receptor type 2 (Ox2r) (Hypocretin receptor type 2) [Source:UniProtKB/Swiss-Prot;Acc:P58308]	9	76073710	76171385	76073710	NM_198962
Cmklr1	DEZ; Gpcr27; mcmklr1	A	Orphan	5196	14747	ENSMUSG00000042190	ENSMUST00000047936	Chemokine receptor-like 1 (G-protein coupled receptor DEZ) [Source:UniProtKB/Swiss-Prot;Acc:P97468]	5	114062370	114100399	114062370	NM_008153
Gper	Ceprl; FEG-1; Gpr30; CMKRL2; GPCR-Br; 6330420K13Rik	A	Orphan	103547	76854	ENSMUSG00000053647	ENSMUST00000066211	G-protein coupled estrogen receptor 1 (Membrane estrogen receptor) (mER) (G-protein coupled receptor 30) (Chemokine receptor-like 2) [Source:UniProtKB/Swiss-Prot;Acc:Q8BMP4]	5	139899133	139903742	139899133	NM_029771
Gpr1	MGC41704	A	Orphan	103354	241070	ENSMUSG00000046856	ENSMUST00000050536	Probable G-protein coupled receptor 1 [Source:UniProtKB/Swiss-Prot;Acc:Q8K087]	1	63229270	63260783	63229270	NM_146250
Gpr101	GPCR6; Gm365	A	Orphan	293831	245424	ENSMUSG00000036357	ENSMUST00000057645	Probable G-protein coupled receptor 101 [Source:UniProtKB/Swiss-Prot;Acc:Q80T62]	X	54749847	54756894	54749847	NM_001033360
Gpr135	PAFR	A	Orphan	101540	238252	ENSMUSG00000043398	ENSMUST00000050649	Probable G-protein coupled receptor 135 [Source:UniProtKB/Swiss-Prot;Acc:Q7TQP2]	12	73170605	73171978	73170605	NM_181752
Gpr141	PGR13	A	Orphan	270538	353346	ENSMUSG00000053101	ENSMUST00000065335	Probable G-protein coupled receptor 141 (G-protein coupled receptor PGR13) [Source:UniProtKB/Swiss-Prot;Acc:Q7TQP0]	13	19841551	19916126	19841551	NM_181754
Gpr146	PGR8; MGC7035; BC003323	A	Orphan	270003	80290	ENSMUSG00000044197	ENSMUST00000051293	Probable G-protein coupled receptor 146 [Source:UniProtKB/Swiss-Prot;Acc:Q99LE2]	5	139856593	139872368	139856593	NM_001038703; NM_030258
Gpr149	PGR10; 9630018L10Rik	A	Orphan	95181	229357	ENSMUSG00000043441	ENSMUST00000058535	Probable G-protein coupled receptor 149 (G-protein coupled receptor PGR10) [Source:UniProtKB/Swiss-Prot;Acc:Q3UVY1]	3	62333885	62409062	62333885	NM_177346
Gpr15	4933439K08Rik	A	Orphan	235005	71223	ENSMUSG00000047293	ENSMUST00000089318	G-protein coupled receptor 15 [Source:UniProtKB/Swiss-Prot;Acc:Q0VDU3]	16	58717755	58718837	58717755
Gpr150	PGR11; C030001A19Rik	A	Orphan	167172	238725	ENSMUSG00000045509	ENSMUST00000056130	Probable G-protein coupled receptor 150 (G-protein coupled receptor PGR11) [Source:UniProtKB/Swiss-Prot;Acc:Q8BL07]	13	76192299	76194444	76192299	NM_175495
Gpr151	GPCR; PGR7; GalRL; nGPCR-2037; C130082O03Rik	A	Orphan	186779	240239	ENSMUSG00000042816	ENSMUST00000054738	Probable G-protein coupled receptor 151 protein (G-protein coupled receptor PGR7) (GPCR-2037) [Source:UniProtKB/Swiss-Prot;Acc:Q7TSN6]	18	42737997	42739265	42737997	NM_181543
Gpr152	Gm673; A930009H15Rik; Pgr5	A	Orphan	131677	269053	ENSMUSG00000044724	ENSMUST00000096338	Probable G-protein coupled receptor 152 [Source:UniProtKB/Swiss-Prot;Acc:Q8BXS7]	19	4139799	4145738	4139799	NM_206973
Gpr160	GPCR150; 1700025D19Rik	A	Orphan	272019	71862	ENSMUSG00000037661	ENSMUST00000108261	Probable G-protein coupled receptor 160 [Source:UniProtKB/Swiss-Prot;Acc:Q3U3F9]	3	30754872	30796112	30754872
Gpr161	vl; Gm208; Gm208Gpr; Re2	A	Orphan	102944	240888	ENSMUSG00000040836	ENSMUST00000043164	G protein-coupled receptor 161 [Source:RefSeq_peptide;Acc:NP_001074595]	1	167231994	167253061	167231994
Gpr17	AI853548; MGC99918	A	Orphan	391108	574402	ENSMUSG00000052229	ENSMUST00000064016	G protein-coupled receptor 17 Gene [Source:MGI (curated);Acc:Gpr17-001]	18	32102669	32109290	32102669	NM_001025381
Gpr171	H963; A630006E05; F730001G15Rik	A	Orphan	123648	229323	ENSMUSG00000050075	ENSMUST00000085040	Probable G-protein coupled receptor 171 [Source:UniProtKB/Swiss-Prot;Acc:Q8BG55]	3	58900907	58905740	58900907	NM_173398
Gpr176	Gm1012; MGC62396; Agr9	A	Orphan	70979	381413	ENSMUSG00000040133	ENSMUST00000039160	Probable G-protein coupled receptor 176 (G-protein coupled receptor AGR9) [Source:UniProtKB/Swiss-Prot;Acc:Q80WT4]	2	118102846	118199047	118102846	NM_201367
Gpr18		A	Orphan	37405	110168	ENSMUSG00000050350	ENSMUST00000055475	N-arachidonyl glycine receptor (NAGly receptor) (G-protein coupled receptor 18) [Source:UniProtKB/Swiss-Prot;Acc:Q8K1Z6]	14	122310657	122315067	122310657	NM_182806
Gpr183	Ebi2	A	Orphan	265618	321019	ENSMUSG00000051212	ENSMUST00000049872	EBV-induced G-protein coupled receptor 2 homolog (EBI2) [Source:UniProtKB/Swiss-Prot;Acc:Q3U6B2]	14	122351854	122364326	122351854	NM_183031
Gpr19		A	Orphan	4787	14760	ENSMUSG00000032641	ENSMUST00000116515	Probable G-protein coupled receptor 19 [Source:UniProtKB/Swiss-Prot;Acc:Q61121]	6	134819133	134847905	134819133	NM_008157
Gpr20	A430106B11Rik; Gpcr5-1	A	Orphan	122997	239530	ENSMUSG00000045281	ENSMUST00000064166	Probable G-protein coupled receptor 20 [Source:UniProtKB/Swiss-Prot;Acc:Q8BYC4]	15	73525037	73537935	73525037	NM_173365
Gpr22	AW061316; MGC107197; 2900068K05Rik	A	Orphan	68486	73010	ENSMUSG00000044067	ENSMUST00000057783	Probable G-protein coupled receptor 22 [Source:UniProtKB/Swiss-Prot;Acc:Q8BZL4]	12	32391739	32398791	32391739	NM_175191
Gpr25	Gm1300	A	Orphan	297867	383563	ENSMUSG00000052759	ENSMUST00000086395	Probable G-protein coupled receptor 25 [Source:UniProtKB/Swiss-Prot;Acc:P0C5I1]	1	138156374	138157450	138156374
Gpr31		A	Orphan	NA	107431	NA	NA	Gpr31 G protein-coupled receptor 31	17
Gpr33		A	Orphan	12890	14762	ENSMUSG00000035148	ENSMUST00000040161	Probable G-protein coupled receptor 33 [Source:UniProtKB/Swiss-Prot;Acc:O88416]	12	53123988	53129050	53123988	NM_008159
Gpr34		A	Orphan	89979	23890	ENSMUSG00000040229	ENSMUST00000041708	Probable G-protein coupled receptor 34 [Source:UniProtKB/Swiss-Prot;Acc:Q9R1K6]	X	13209215	13217984	13209215	NM_011823
Gpr35	KPG_007	A	Orphan	152780	64095	ENSMUSG00000026271	ENSMUST00000064480	Probable G-protein coupled receptor 35 [Source:UniProtKB/Swiss-Prot;Acc:Q9ES90]	1	94869699	94880068	94879145	NM_022320
Gpr39	4933415E13Rik	A	Orphan	298656	71111	ENSMUSG00000026343	ENSMUST00000027581	Probable G-protein coupled receptor 39 [Source:UniProtKB/Swiss-Prot;Acc:Q5U431]	1	127573570	127770436	127573570
Gpr55	Gm218	A	Orphan	244158	227326	ENSMUSG00000049608	ENSMUST00000086975	Probable G-protein coupled receptor 55 [Source:UniProtKB/Swiss-Prot;Acc:Q3UJF0]	1	87836112	87857630	87836112	NM_001033290
Gpr61		A	Orphan	73666	229714	ENSMUSG00000046793	ENSMUST00000062028	Probable G-protein coupled receptor 61 [Source:UniProtKB/Swiss-Prot;Acc:Q8C010]	3	107951239	107957800	107951239	NM_175470
Gpr62	4933402E03Rik	A	Orphan	311863	436090	ENSMUSG00000079910	ENSMUST00000116026	Probable G-protein coupled receptor 62 [Source:UniProtKB/Swiss-Prot;Acc:Q80UC6]	9	106367015	106368058	106367015
Gpr75		A	Orphan	39852	237716	ENSMUSG00000043999	ENSMUST00000109430	Probable G-protein coupled receptor 75 [Source:UniProtKB/Swiss-Prot;Acc:Q6X632]	11	30785358	30793729	30785358	NM_175490
Gpr82		A	Orphan	117462	319200	ENSMUSG00000047678	ENSMUST00000053659	Probable G-protein coupled receptor 82 [Source:UniProtKB/Swiss-Prot;Acc:Q8BZR0]	X	13238489	13244559	13238489	NM_175669
Gpr84	EX33	A	Orphan	160369	80910	ENSMUSG00000063234	ENSMUST00000079824	Probable G-protein coupled receptor 84 [Source:UniProtKB/Swiss-Prot;Acc:Q8CIM5]	15	103138670	103140878	103138670	NM_030720
Gpr88	Strg; AW061286	A	Orphan	40025	64378	ENSMUSG00000068696	ENSMUST00000090473	Probable G-protein coupled receptor 88 (Striatum-specific G-protein coupled receptor) [Source:UniProtKB/Swiss-Prot;Acc:Q9EPB7]	3	115952574	115956372	115952574	NM_022427
Opn3	ERO; Ecpn; panopsin; MGC124138	A	Orphan	32744	13603	ENSMUSG00000026525	ENSMUST00000027809	Opsin-3 (Encephalopsin) (Panopsin) [Source:UniProtKB/Swiss-Prot;Acc:Q9WUK7]	1	177592558	177622721	177592558	NM_010098
Opn4	Gm533; 1110007J02Rik	A	Orphan	103670	30044	ENSMUSG00000021799	ENSMUST00000022331	Melanopsin (Opsin-4) [Source:UniProtKB/Swiss-Prot;Acc:Q9QXZ9]	14	35405548	35413328	35405548	NM_013887
Opn5	PGR12; Gpr136; TMEM13; Neuropsin	A	Orphan	184937	353344	ENSMUSG00000043972	ENSMUST00000068355	Opsin-5 (Neuropsin) (G-protein coupled receptor 136) (G-protein coupled receptor PGR12) [Source:UniProtKB/Swiss-Prot;Acc:Q6VZZ7]	17	42693732	42748262	42693732	NM_181753
Gpr12	Gpcr01; Gpcr12; Gpcr20; Gpcr21	A	Orphan A1	305918	14738	ENSMUSG00000041468	ENSMUST00000036211	Probable G-protein coupled receptor 12 (GPCR01) [Source:UniProtKB/Swiss-Prot;Acc:P35412]	5	147393727	147396815	147393727	NM_001010941; NM_008151
Gpr3	Gpcr3; Gpcr20; Gpcr21	A	Orphan A1	4721	14748	ENSMUSG00000049649	ENSMUST00000105911	Probable G-protein coupled receptor 3 (GPCR21) [Source:UniProtKB/Swiss-Prot;Acc:P35413]	4	132765255	132768422	132765255	NM_008154
P2ry5	P2y5; 2610302I02Rik	A	Orphan A12	273862	67168	ENSMUSG00000033446	ENSMUST00000044405	Oleoyl-L-alpha-lysophosphatidic acid receptor (P2Y purinoceptor 5) (P2Y5) (Purinergic receptor 5) [Source:UniProtKB/Swiss-Prot;Acc:Q8BMC0]	14	73637807	73639587	73637807	NM_175116
Gpr174	Gm376; Fksg79	A	Orphan A13	217355	213439	ENSMUSG00000073008	ENSMUST00000101294	Probable G-protein coupled receptor 174 [Source:UniProtKB/Swiss-Prot;Acc:Q3U507]	X	104451217	104491511	104451217	NM_001033251
P2ry10	P2Y10; 5830408N17Rik	A	Orphan A13	74639	78826	ENSMUSG00000050921	ENSMUST00000053375	Putative P2Y purinoceptor 10 (P2Y10) [Source:UniProtKB/Swiss-Prot;Acc:Q8BFU7]	X	104284674	104300309	104284674	NM_172435
Gpr139	PGR3; GPRg1; Gm495	A	Orphan A14	297609	209776	ENSMUSG00000066197	ENSMUST00000084650	Probable G-protein coupled receptor 139 (G(q)-coupled orphan receptor GPRg1) (G-protein-coupled receptor PGR3) [Source:UniProtKB/Swiss-Prot;Acc:Q80UC8]	7	126287764	126327962	126287764	NM_001024138
Gpr142	PGR2	A	Orphan A14	269127	217302	ENSMUSG00000034677	ENSMUST00000045319	Probable G-protein coupled receptor 142 [Source:UniProtKB/Swiss-Prot;Acc:Q7TQN9]	11	114660238	114668059	114660238	NM_181749
Gpr21	MGC130598; C230004C13Rik	A	Orphan A2	127260	338346	ENSMUSG00000053164	ENSMUST00000065441	Probable G-protein coupled receptor 21 [Source:UniProtKB/Swiss-Prot;Acc:Q8BX79]	2	37372113	37376112	37372113	NM_177383
Gpr52	EG620246	A	Orphan A2	NA	620246	NA	NA	Gpr52 G protein-coupled receptor 52	1
Gpr26	A730021D22; 9630036A11Rik	A	Orphan A3	208740	233919	ENSMUSG00000040125	ENSMUST00000045840	Probable G-protein coupled receptor 26 [Source:UniProtKB/Swiss-Prot;Acc:Q8BZA7]	7	139158143	139177316	139158143	NM_173410
Gpr45	AW046772; PSP24alpha; 9230112G11Rik	A	Orphan A6	44892	93690	ENSMUSG00000041907	ENSMUST00000039328	Probable G-protein coupled receptor 45 (PSP24-alpha) (PSP24-1) [Source:UniProtKB/Swiss-Prot;Acc:Q9EQQ4]	1	43009808	43092294	43009808	NM_053107
Gpr63	Psp24-2; PSP24beta	A	Orphan A6	160412	81006	ENSMUSG00000040372	ENSMUST00000038920	Probable G-protein coupled receptor 63 (PSP24-beta) (PSP24-2) [Source:UniProtKB/Swiss-Prot;Acc:Q9EQQ3]	4	24900566	24936380	24900566	NM_030733
Gpr165	6530406P05Rik; Pgr15	A	Orphan A7	256065	76206	ENSMUSG00000031210	ENSMUST00000033554	G protein-coupled receptor 165 [Source:RefSeq_peptide;Acc:NP_083812]	X	93908865	93914727	93908865	NM_029536
Gpr83	Gir; RP39; RP82; Gpr72; RP105; AW045253	A	Orphan A7	4672	14608	ENSMUSG00000031932	ENSMUST00000034408	Probable G-protein coupled receptor 83 Precursor (Glucocorticoid-induced receptor) [Source:UniProtKB/Swiss-Prot;Acc:P30731]	9	14664698	14673943	14664698	NM_010287
Pgr15l		A	Orphan A7	192630	245526	ENSMUSG00000031212	ENSMUST00000033556	G protein-coupled receptor 15-like [Source:RefSeq_peptide;Acc:NP_001028533]	X	94267935	94277443	94267935	NM_001033361
Gpr153	PGR1; AI449320; 1110065N12Rik	A	Orphan A9	23235	100129	ENSMUSG00000042804	ENSMUST00000105651	Probable G-protein coupled receptor 153 (G-protein coupled receptor PGR1) [Source:UniProtKB/Swiss-Prot;Acc:Q8K0Z9]	4	151648341	151659446	151648471	NM_178406
Gpr162	A-2; Grca; BC031437	A	Orphan A9	2514	14788	ENSMUSG00000038390	ENSMUST00000046893	Probable G-protein coupled receptor 162 [Source:UniProtKB/Swiss-Prot;Acc:Q3UN16]	6	124808466	124814001	124808466	NM_013533
Oxgr1	Gm299; Gpr80; Gpr99; P2Y15	A	oxoglutarate	138520	239283	ENSMUSG00000044819	ENSMUST00000058213	2-oxoglutarate receptor 1 (Alpha-ketoglutarate receptor 1) (G-protein coupled receptor 99) [Source:UniProtKB/Swiss-Prot;Acc:Q6IYF8]	14	120418807	120441657	120418807	NM_001001490
Ptafr	PAFR	A	PAF	89389	19204	ENSMUSG00000056529	ENSMUST00000070690	Platelet-activating factor receptor (PAF-R) [Source:UniProtKB/Swiss-Prot;Acc:Q62035]	4	132119982	132136781	132119982	NM_001081211
Prokr1	Pkr1; Gpr73; EG-VEGFR1	A	Prokineticin	103800	58182	ENSMUSG00000049409	ENSMUST00000050887	Prokineticin receptor 1 (PK-R1) (G-protein coupled receptor 73) [Source:UniProtKB/Swiss-Prot;Acc:Q9JKL1]	6	87528588	87540708	87528588	NM_021381
Prokr2	PKR2; Gpr73l1; Gpcr73l1; EG-VEGRF2; B830005M06Rik	A	Prokineticin	283777	246313	ENSMUSG00000050558	ENSMUST00000110156	Prokineticin receptor 2 (PK-R2) (G-protein coupled receptor 73-like 1) [Source:UniProtKB/Swiss-Prot;Acc:Q8K458]	2	132166575	132211183	132196901	NM_144944
Prlhr	GR3; Gm339; Gpr10; PrRPR	A	Prolactin RF	329419	226278	ENSMUSG00000045052	ENSMUST00000051277	Prolactin-releasing peptide receptor (PrRP receptor) (PrRPR) (G-protein coupled receptor 10) [Source:UniProtKB/Swiss-Prot;Acc:Q6VMN6]	19	60542917	60544029	60542917	NM_201615
Gpr44	Crth2; Grp45; MGC130436	A	Prostanoid	56903	14764	ENSMUSG00000034117	ENSMUST00000037261	Putative G-protein coupled receptor 44 (Chemoattractant receptor-homologous molecule expressed on Th2 cells) (CD294 antigen) [Source:UniProtKB/Swiss-Prot;Acc:Q9Z2J6]	19	11011650	11017001	11011650	NM_009962
Ptgdr	DP; PGD	A	Prostanoid	5105	19214	ENSMUSG00000071489	ENSMUST00000095959	Prostaglandin D2 receptor (Prostanoid DP receptor) (PGD receptor) [Source:UniProtKB/Swiss-Prot;Acc:P70263]	14	45470910	45479050	45470910	NM_008962
Ptger1	EP1; 42kDa; Ptgerep1	A	Prostanoid	228270	19216	ENSMUSG00000019464	ENSMUST00000019608	Prostaglandin E2 receptor EP1 subtype (Prostanoid EP1 receptor) (PGE receptor, EP1 subtype) [Source:UniProtKB/Swiss-Prot;Acc:P35375]	8	86190539	86194002	86190539	NM_013641
Ptger2	EP2; Ptgerep2	A	Prostanoid	4630	19217	ENSMUSG00000037759	ENSMUST00000046891	Prostaglandin E2 receptor EP2 subtype (Prostanoid EP2 receptor) (PGE receptor, EP2 subtype) [Source:UniProtKB/Swiss-Prot;Acc:Q62053]	14	45607870	45622888	45607870	NM_008964
Ptger3	EP3; Pgerep3; Ptgerep3	A	Prostanoid	30424	19218	ENSMUSG00000040016	ENSMUST00000041175	Prostaglandin E2 receptor EP3 subtype (PGE receptor, EP3 subtype) (Prostanoid EP3 receptor) [Source:UniProtKB/Swiss-Prot;Acc:P30557]	3	157229856	157307716	157229856	NM_011196
Ptger4	EP4; Ptgerep4	A	Prostanoid	18509	19219	ENSMUSG00000039942	ENSMUST00000047379	Prostaglandin E2 receptor EP4 subtype (PGE receptor, EP4 subtype) (Prostanoid EP4 receptor) [Source:UniProtKB/Swiss-Prot;Acc:P32240]	15	5183406	5194187	5183406	NM_008965
Ptgfr	fp; PGF; AI957154	A	Prostanoid	4170	19220	ENSMUSG00000028036	ENSMUST00000029670	Prostaglandin F2-alpha receptor (PGF2 alpha receptor) (Prostanoid FP receptor) (PGF receptor) [Source:UniProtKB/Swiss-Prot;Acc:P43117]	3	151461574	151500492	151461574	NM_008966
Ptgir	IP	A	Prostanoid	287572	19222	ENSMUSG00000043017	ENSMUST00000060386	Prostacyclin receptor (Prostanoid IP receptor) (PGI receptor) (Prostaglandin I2 receptor) [Source:UniProtKB/Swiss-Prot;Acc:P43252]	7	17491839	17496243	17492128
Tbxa2r	TP; TXA2; MGC107665	A	Prostanoid	4545	21390	ENSMUSG00000034881	ENSMUST00000105325	Thromboxane A2 receptor (TXA2-R) (Prostanoid TP receptor) [Source:UniProtKB/Swiss-Prot;Acc:P30987]	10	80791477	80797916	80791477	NM_009325
F2r	Cf2r; Par1; ThrR; AI482343; MGC28086	A	Proteinase-activated	24816	14062	ENSMUSG00000048376	ENSMUST00000059193	Proteinase-activated receptor 1 Precursor (PAR-1) (Thrombin receptor) [Source:UniProtKB/Swiss-Prot;Acc:P30558]	13	96371759	96388414	96371759	NM_010169
F2rl1	Par2; PAR-2; Gpcr11	A	Proteinase-activated	1614	14063	ENSMUSG00000021678	ENSMUST00000022185	Proteinase-activated receptor 2 Precursor (PAR-2) (Thrombin receptor-like 1) (Coagulation factor II receptor-like 1) (G-protein coupled receptor 11) [Source:UniProtKB/Swiss-Prot;Acc:P55086]	13	96281688	96295182	96281688	NM_007974
F2rl2	PAR3; F730031A08	A	Proteinase-activated	1612	14064	ENSMUSG00000021675	ENSMUST00000022182	Proteinase-activated receptor 3 Precursor (PAR-3) (Thrombin receptor-like 2) (Coagulation factor II receptor-like 2) [Source:UniProtKB/Swiss-Prot;Acc:O08675]	13	96466912	96472694	96466912	NM_010170
F2rl3	PAR4	A	Proteinase-activated	12948	14065	ENSMUSG00000050147	ENSMUST00000058099	Proteinase-activated receptor 4 Precursor (PAR-4) (Thrombin receptor-like 3) (Coagulation factor II receptor-like 3) [Source:UniProtKB/Swiss-Prot;Acc:O88634]	8	75285788	75287773	75285788	NM_007975
P2ry1	P2Y1	A	Purinoceptor	281452	18441	ENSMUSG00000027765	ENSMUST00000029331	P2Y purinoceptor 1 (P2Y1) (Purinergic receptor) (ATP receptor) [Source:UniProtKB/Swiss-Prot;Acc:P49650]	3	60806717	60812901	60806717	NM_008772
P2ry2	P2Y2	A	Purinoceptor	3000	18442	ENSMUSG00000032860	ENSMUST00000037540	P2Y purinoceptor 2 (P2Y2) (P2U purinoceptor 1) (P2U1) (ATP receptor) (Purinergic receptor) [Source:UniProtKB/Swiss-Prot;Acc:P35383]	7	108145086	108160505	108145086	NM_008773
P2ry4	P2Y4; P2Y4R	A	Purinoceptor	117118	57385	ENSMUSG00000044359	ENSMUST00000053373	P2Y purinoceptor 4 (P2Y4) [Source:UniProtKB/Swiss-Prot;Acc:Q9JJS7]	X	97785493	97790208	97785493	NM_020621
P2ry6	P2Y6; 2010204J23Rik	A	Purinoceptor	235193	233571	ENSMUSG00000048779	ENSMUST00000060174	P2Y purinoceptor 6 (P2Y6) [Source:UniProtKB/Swiss-Prot;Acc:Q9ERK9]	7	108086152	108112905	108086152	NM_183168
C130060K24Rik	Gpr103-l	A	QRF	131834	243407	ENSMUSG00000029917	ENSMUST00000031980	RIKEN cDNA C130060K24 gene (C130060K24Rik), mRNA [Source:RefSeq_dna;Acc:NM_175524]	6	65331379	65408144	65331379	NM_175524
Qrfpr	AQ27; Gpr103; SP9155	A	QRF	121674	229214	ENSMUSG00000058400	ENSMUST00000091227	Orexigenic neuropeptide QRFP receptor (G-protein coupled receptor 103) (SP9155) (AQ27) [Source:UniProtKB/Swiss-Prot;Acc:P83861]	3	36078349	36121197	36078349	NM_198192
Rxfp1	Lgr7; Gm1018	A	Relaxin	297805	381489	ENSMUSG00000034009	ENSMUST00000078527	Relaxin receptor 1 (Relaxin family peptide receptor 1) (Leucine-rich repeat-containing G-protein coupled receptor 7) [Source:UniProtKB/Swiss-Prot;Acc:Q6R6I7]	3	79448034	79541802	79448034	NM_212452
Rxfp2	Lgr8; Great; Gpr106	A	Relaxin	207064	140498	ENSMUSG00000053368	ENSMUST00000065745	Relaxin receptor 2 (Relaxin family peptide receptor 2) (Leucine-rich repeat-containing G-protein coupled receptor 8) (G-protein coupled receptor affecting testicular descent) [Source:UniProtKB/Swiss-Prot;Acc:Q91ZZ5]	5	150821250	150883911	150821250	NM_080468
Rxfp3	Salpr; Rln3r1; GPCR135; BC053073	A	Relaxin	209312	239336	ENSMUSG00000060735	ENSMUST00000058007	Relaxin-3 receptor 1 (RLN3 receptor 1) (Relaxin family peptide receptor 3) (G protein-coupled receptor SALPR homolog) [Source:UniProtKB/Swiss-Prot;Acc:Q8BGE9]	15	10965621	10967039	10965621	NM_178717
Rxfp4	SALPR; Gpr100; Rln3r2; GPCR142; MGC130215	A	Relaxin	269130	242093	ENSMUSG00000049741	ENSMUST00000063119	Relaxin-3 receptor 2 (Relaxin family peptide receptor 4) (G-protein coupled receptor 100) [Source:UniProtKB/Swiss-Prot;Acc:Q7TQP4]	3	88455820	88457064	88455820	NM_181817
Htr1a	Gpcr18	A	Serotonin	4716	15550	ENSMUSG00000021721	ENSMUST00000022235	5-hydroxytryptamine receptor 1A (5-HT-1A) (5-HT1A) (Serotonin receptor 1A) [Source:UniProtKB/Swiss-Prot;Acc:Q64264]	13	106233843	106238196	106233843	NM_008308
Htr1b		A	Serotonin	246494	15551	ENSMUSG00000049511	ENSMUST00000051005	5-hydroxytryptamine receptor 1B (5-HT-1B) (5-HT1B) (Serotonin receptor 1B) [Source:UniProtKB/Swiss-Prot;Acc:P28334]	9	81524999	81526159	81524999	NM_010482
Htr1d	Gpcr14; AI853647	A	Serotonin	40573	15552	ENSMUSG00000070687	ENSMUST00000088677	5-hydroxytryptamine receptor 1D (5-HT-1D) (Serotonin receptor 1D) [Source:UniProtKB/Swiss-Prot;Acc:Q61224]	4	135979439	136000316	135979439	NM_008309
Htr1f	Htr1eb	A	Serotonin	5040	15557	ENSMUSG00000050783	ENSMUST00000063076	5-hydroxytryptamine receptor 1F (5-HT-1F) (5-HT-1E-beta) (Serotonin receptor 1F) [Source:UniProtKB/Swiss-Prot;Acc:Q02284]	16	64924555	65105680	64924555	NM_008310
Htr2a	Htr2; Htr-2; MGC124301; MGC124302; E030013E04	A	Serotonin	39242	15558	ENSMUSG00000034997	ENSMUST00000036653	5-hydroxytryptamine receptor 2A (5-HT-2A) (5-HT-2) (Serotonin receptor 2A) [Source:UniProtKB/Swiss-Prot;Acc:P35363]	14	75040647	75106666	75040647	NM_172812
Htr2b	5-HT2B; AJ012488; AV377389	A	Serotonin	197698	15559	ENSMUSG00000026228	ENSMUST00000027431	5-hydroxytryptamine receptor 2B (5-HT-2B) (5-HT-2F) (Serotonin receptor 2B) (NP75 protein) [Source:UniProtKB/Swiss-Prot;Acc:Q02152]	1	87995612	88008545	87995612	NM_008311
Htr2c	SR1; 5HT1c; Htr1c; 5-HT2C; 5-HT2cR; 5-HTR2C	A	Serotonin	234090	15560	ENSMUSG00000041380	ENSMUST00000036303	5-hydroxytryptamine receptor 2C (5-HTR2C) (5-HT-2C) (5-HT2C) (5HT-1C) (Serotonin receptor 2C) [Source:UniProtKB/Swiss-Prot;Acc:P34968]	X	143397056	143631820	143397056	NM_008312
Htr4	5-HT4; 5-HT<4L>	A	Serotonin	20440	15562	ENSMUSG00000026322	ENSMUST00000027560	5-hydroxytryptamine receptor 4 (5-HT-4) (5-HT4) (Serotonin receptor 4) [Source:UniProtKB/Swiss-Prot;Acc:P97288]	18	62483858	62656169	62483858	NM_008313
Htr5a	Htr5	A	Serotonin	4835	15563	ENSMUSG00000039106	ENSMUST00000036227	5-hydroxytryptamine receptor 5A (5-HT-5A) (5-HT-5) (Serotonin receptor 5A) [Source:UniProtKB/Swiss-Prot;Acc:P30966]	5	28168487	28181626	28168487	NM_008314
Htr5b	5-Ht5b; MGC141198	A	Serotonin	4833	15564	ENSMUSG00000050534	ENSMUST00000055884	5-hydroxytryptamine receptor 5B (5-HT-5B) (Serotonin receptor 5B) [Source:UniProtKB/Swiss-Prot;Acc:P31387]	1	123406352	123425012	123406352	NM_010483
Htr6	5-HT6; MGC144682; MGC144683	A	Serotonin	103752	15565	ENSMUSG00000028747	ENSMUST00000105802	5-hydroxytryptamine receptor 6 (5-HT-6) (Serotonin receptor 6) [Source:UniProtKB/Swiss-Prot;Acc:Q9R1C8]	4	138617023	138631485	138617023	NM_021358
Htr7	5-HT7; MGC151363	A	Serotonin	254266	15566	ENSMUSG00000024798	ENSMUST00000025712	5-hydroxytryptamine receptor 7 (5-HT-7) (5HT7) (5-HT-X) (Serotonin receptor 7) [Source:UniProtKB/Swiss-Prot;Acc:P32304]	19	36033224	36131850	36033224	NM_008315
Sstr1	sst1; Smstr1; Smstr-1	A	Somatostatin	278336	20605	ENSMUSG00000035431	ENSMUST00000110671	Somatostatin receptor type 1 (SS1R) (SRIF-2) [Source:UniProtKB/Swiss-Prot;Acc:P30873]	12	59312791	59317023	59312791	NM_009216
Sstr2	sst2; SSTR-2; Smstr2; Smstr-2	A	Somatostatin	298312	20606	ENSMUSG00000047904	ENSMUST00000106630	Somatostatin receptor type 2 (SS2R) (SRIF-1) [Source:UniProtKB/Swiss-Prot;Acc:P30875]	11	113480790	113487209	113480790	NM_009217
Sstr3	sst3; Smstr3; Smstr-3	A	Somatostatin	56954	20607	ENSMUSG00000044933	ENSMUST00000053239	Somatostatin receptor type 3 (SS3R) (SSR-28) [Source:UniProtKB/Swiss-Prot;Acc:P30935]	15	78367445	78374775	78367445	NM_009218
Sstr4	sst4; Smstr4	A	Somatostatin	298313	20608	ENSMUSG00000037014	ENSMUST00000047292	Somatostatin receptor type 4 (SS4R) [Source:UniProtKB/Swiss-Prot;Acc:P49660]	2	148221078	148226679	148221078	NM_009219
Sstr5	sst5; Smstr5	A	Somatostatin	297676	20609	ENSMUSG00000050824	ENSMUST00000051864	somatostatin receptor 5 Gene [Source:MGI Symbol;Acc:MGI:894282]	17	25626820	25634198	25626820	NM_011425
Gpr132	G2a	A	SPC/LPC	20455	56696	ENSMUSG00000021298	ENSMUST00000021729	Probable G-protein coupled receptor 132 (G2 accumulation protein) [Source:UniProtKB/Swiss-Prot;Acc:Q9Z282]	12	114089087	114099127	114089087	NM_019925
Gpr4		A	SPC/LPC	135984	319197	ENSMUSG00000044317	ENSMUST00000060225	G protein-coupled receptor 4 [Source:RefSeq_peptide;Acc:NP_783599]	7	19797887	19809525	19797887	NM_175668
Gpr65	Dig1; TDAG8; Gpcr25	A	SPC/LPC	2840	14744	ENSMUSG00000021886	ENSMUST00000075072	Psychosine receptor (G-protein coupled receptor 65) (T-cell death-associated protein 8) [Source:UniProtKB/Swiss-Prot;Acc:Q61038]	12	99506845	99514834	99506845	NM_008152
Gpr68	OGR1; BB131428	A	SPC/LPC	32160	238377	ENSMUSG00000047415	ENSMUST00000110066	Sphingosylphosphorylcholine receptor (G-protein coupled receptor 68) [Source:UniProtKB/Swiss-Prot;Acc:Q8BFQ3]	12	102114892	102146408	102114892	NM_175493
Edg5	Edg5; H218; LPb2; S1P2; Gpcr13; 1100001A16Rik	A	Sphingolipid/LPA	46493	14739	ENSMUSG00000043895	ENSMUST00000054197	Sphingosine 1-phosphate receptor 2 (S1P receptor 2) (S1P2) (Sphingosine 1-phosphate receptor Edg-5) (S1P receptor Edg-5) (Endothelial differentiation G-protein coupled receptor 5) [Source:UniProtKB/Swiss-Prot;Acc:P52592]	9	20770404	20781167	20770404	NM_010333
Gpr6	Gm233; AI852874	A	Sphingolipid/LPA	290693	140741	ENSMUSG00000046922	ENSMUST00000061796	Sphingosine 1-phosphate receptor GPR6 (G-protein coupled receptor 6) [Source:UniProtKB/Swiss-Prot;Acc:Q6YNI2]	10	40789795	40792091	40789795	NM_199058
Lpar1	Edg2; Kdt2; lpA1; vzg-1; Gpcr26; AI326300; MGC29102; 5031439C20	A	Sphingolipid/LPA	4772	14745	ENSMUSG00000038668	ENSMUST00000107575	Lysophosphatidic acid receptor 1 (LPA receptor 1) (LPA-1) (Lysophosphatidic acid receptor Edg-2) (Rec1.3) (VZG-1) [Source:UniProtKB/Swiss-Prot;Acc:P61793]	4	58447856	58566500	58447856	NM_010336
Lpar2	Edg4; IPA2; LPA2	A	Sphingolipid/LPA	23253	53978	ENSMUSG00000031861	ENSMUST00000034325	Lysophosphatidic acid receptor 2 (LPA receptor 2) (LPA-2) (Lysophosphatidic acid receptor Edg-4) [Source:UniProtKB/Swiss-Prot;Acc:Q9JL06]	8	72346328	72355000	72346328	NM_020028
Lpar3	Edg7; lpA3	A	Sphingolipid/LPA	155520	65086	ENSMUSG00000036832	ENSMUST00000039164	Lysophosphatidic acid receptor 3 (LPA receptor 3) (LPA-3) (Lysophosphatidic acid receptor Edg-7) [Source:UniProtKB/Swiss-Prot;Acc:Q9EQ31]	3	145883949	145949150	145883949	NM_022983
Lpar4	LPA4; p2y9; Gpr23; 5730485F04Rik	A	Sphingolipid/LPA	90147	78134	ENSMUSG00000049929	ENSMUST00000060576	Lysophosphatidic acid receptor 4 (LPA receptor 4) (LPA-4) (P2Y purinoceptor 9) (P2Y9) (Purinergic receptor 9) (G-protein coupled receptor 23) [Source:UniProtKB/Swiss-Prot;Acc:Q8BLG2]	X	104115974	104127771	104115974	NM_175271
Lpar5	LPA5; GPR93; Gpr92; Gm1072	A	Sphingolipid/LPA	291764	381810	ENSMUSG00000067714	ENSMUST00000088292	Lysophosphatidic acid receptor 5 (LPA receptor 5) (LPA-5) (G-protein coupled receptor 92) [Source:UniProtKB/Swiss-Prot;Acc:Q149R9]	6	125017973	125032490	125017973
S1pr1	S1P; Edg1; IpB1; S1P1; lpB1; AI849002	A	Sphingolipid/LPA	982	13609	ENSMUSG00000045092	ENSMUST00000055676	Sphingosine 1-phosphate receptor 1 (S1P receptor 1) (S1P1) (Sphingosine 1-phosphate receptor Edg-1) (S1P receptor Edg-1) (Endothelial differentiation G-protein coupled receptor 1) [Source:UniProtKB/Swiss-Prot;Acc:O08530]	3	115413357	115417965	115413357	NM_007901
S1pr3	Edg3; LPb3; S1P3; AI132464	A	Sphingolipid/LPA	136736	13610	ENSMUSG00000067586	ENSMUST00000087978	Sphingosine 1-phosphate receptor 3 (S1P receptor 3) (S1P3) (Sphingosine 1-phosphate receptor Edg-3) (S1P receptor Edg-3) (Endothelial differentiation G-protein coupled receptor 3) [Source:UniProtKB/Swiss-Prot;Acc:Q9Z0U9]	13	51504133	51518166	51504133	NM_010101
S1pr4	Edg6; S1P4; lpC1; MGC129298	A	Sphingolipid/LPA	33065	13611	ENSMUSG00000044199	ENSMUST00000053646	Sphingosine 1-phosphate receptor 4 (S1P4) (Sphingosine 1-phosphate receptor Edg-6) (S1P receptor Edg-6) (Endothelial differentiation G-protein coupled receptor 6) [Source:UniProtKB/Swiss-Prot;Acc:Q9Z0L1]	10	80961223	80962383	80961223	NM_010102
S1pr5	Edg8; S1P5; lpB4	A	Sphingolipid/LPA	190619	94226	ENSMUSG00000045087	ENSMUST00000062813	Sphingosine 1-phosphate receptor 5 (S1P receptor 5) (S1P5) (Sphingosine 1-phosphate receptor Edg-8) (S1P receptor Edg-8) (Endothelial differentiation G-protein-coupled receptor 8) [Source:UniProtKB/Swiss-Prot;Acc:Q91X56]	9	21047361	21050653	21047361	NM_053190
Gpr173	Sreb3; 3230401K02Rik	A	SREB	158445	70771	ENSMUSG00000056679	ENSMUST00000070316	Probable G-protein coupled receptor 173 (Super conserved receptor expressed in brain 3) [Source:UniProtKB/Swiss-Prot;Acc:Q6PI62]	X	148779190	148802654	148779190	NM_027543
Gpr27		A	SREB	35009	14761	ENSMUSG00000072875	ENSMUST00000101122	Probable G-protein coupled receptor 27 (Super conserved receptor expressed in brain 1) [Source:UniProtKB/Swiss-Prot;Acc:O54897]	6	99642673	99643812	99642673	NM_008158
Gpr85	2900026B03Rik; DKFZp761L08121; SREB2	A	SREB	167625	64450	ENSMUSG00000048216	ENSMUST00000115492	Probable G-protein coupled receptor 85 (Super conserved receptor expressed in brain 2) [Source:UniProtKB/Swiss-Prot;Acc:P60894]	6	13785068	13789848	13785068	NM_145066
Sucnr1	Gpr91	A	succinate	125110	84112	ENSMUSG00000027762	ENSMUST00000029326	Succinate receptor 1 (G-protein coupled receptor 91) [Source:UniProtKB/Swiss-Prot;Acc:Q99MT6]	3	59885783	59891481	59885783	NM_032400
Tacr1	SPr; NK-1R; NK1-R; Tac1r	A	Tachykinin	8055	21336	ENSMUSG00000030043	ENSMUST00000032122	Substance-P receptor (SPR) (NK-1 receptor) (NK-1R) (Tachykinin receptor 1) [Source:UniProtKB/Swiss-Prot;Acc:P30548]	6	82352469	82510092	82352469	NM_009313
Tacr2	Tac2r; MGC129144; MGC129145	A	Tachykinin	8054	21337	ENSMUSG00000020081	ENSMUST00000020278	Substance-K receptor (SKR) (Neurokinin A receptor) (NK-2 receptor) (NK-2R) (Tachykinin receptor 2) [Source:UniProtKB/Swiss-Prot;Acc:P30549]	10	61715504	61728738	61715504	NM_009314
Tacr3	Nk3r; Tac3r	A	Tachykinin	103810	21338	ENSMUSG00000028172	ENSMUST00000029822	Neuromedin-K receptor (NKR) (Neurokinin B receptor) (NK-3 receptor) (NK-3R) (Tachykinin receptor 3) [Source:UniProtKB/Swiss-Prot;Acc:P47937]	3	134491971	134597536	134491971	NM_021382
Taar1	Tar1; Trar1	A	Trace amine	377141	111174	ENSMUSG00000056379	ENSMUST00000051532	Trace amine-associated receptor 1 (Trace amine receptor 1) (TaR-1) [Source:UniProtKB/Swiss-Prot;Acc:Q923Y8]	10	23640162	23641275	23640162	NM_053205
Taar2	Gm224; Gm225; Gpr58; Tarr2; Trar2	A	Trace amine	300611	209512	ENSMUSG00000059763	ENSMUST00000079134	Trace amine-associated receptor 2 (G-protein coupled receptor 58) [Source:UniProtKB/Swiss-Prot;Acc:Q5QD17]	10	23658378	23661389	23658378	NM_001007266
Taar3	Trar3	A	Trace amine	379737	493809	ENSMUSG00000069708	ENSMUST00000045152	Trace amine-associated receptor 3 [Source:UniProtKB/Swiss-Prot;Acc:Q5QD16]	10	23669364	23670395	23669364	NM_001008429
Taar4	Ta2; Gm226; Trar4	A	Trace amine	300612	209513	ENSMUSG00000069707	ENSMUST00000092660	Trace amine-associated receptor 4 [Source:UniProtKB/Swiss-Prot;Acc:Q5QD15]	10	23680300	23681343	23680300	NM_001008499
Taar5	Gm227; Trar5	A	Trace amine	377236	215854	ENSMUSG00000069706	ENSMUST00000092659	Trace amine-associated receptor 5 [Source:UniProtKB/Swiss-Prot;Acc:Q5QD14]	10	23690512	23691525	23690512	NM_001009574
Taar6	Gm228; Trar6	A	Trace amine	377237	215855	ENSMUSG00000045111	ENSMUST00000057080	Trace amine-associated receptor 6 [Source:UniProtKB/Swiss-Prot;Acc:Q5QD13]	10	23704415	23705452	23704415	NM_001010828
Taar7a	Gm229; Trar7	A	Trace amine	377238	215856	ENSMUSG00000059340	ENSMUST00000078532	Trace amine-associated receptor 7a [Source:UniProtKB/Swiss-Prot;Acc:Q5QD12]	10	23712211	23713498	23712211	NM_001010829
Taar7b	Gm698; Trar8	A	Trace amine	377232	209517	ENSMUSG00000069705	ENSMUST00000092658	Trace amine-associated receptor 7b [Source:UniProtKB/Swiss-Prot;Acc:Q5QD11]	10	23719745	23720821	23719745	NM_001010827
Taar7c-ps	Taar7c; Trar9	A	Trace amine	NA	435205	NA	NA		10
Taar7d	Trar10	A	Trace amine	377965	435206	ENSMUSG00000069704	ENSMUST00000092657	Trace amine-associated receptor 7d [Source:UniProtKB/Swiss-Prot;Acc:Q5QD10]	10	23747028	23748104	23747028	NM_001010838
Taar7e	Gm697; Trar11	A	Trace amine	377870	276742	ENSMUSG00000069703	ENSMUST00000092656	Trace amine-associated receptor 7e [Source:UniProtKB/Swiss-Prot;Acc:Q5QD09]	10	23757420	23758496	23757420	NM_001010835
Taar7f	Trar12	A	Trace amine	377966	435207	ENSMUSG00000060825	ENSMUST00000071691	Trace amine-associated receptor 7f [Source:UniProtKB/Swiss-Prot;Acc:Q5QD08]	10	23769316	23770392	23769316	NM_001010839
Taar8a	Gm230; Trar13	A	Trace amine	377239	215859	ENSMUSG00000050804	ENSMUST00000051133	Trace amine-associated receptor 8a [Source:UniProtKB/Swiss-Prot;Acc:Q5QD07]	10	23796306	23797340	23796306	NM_001010830
Taar8b	Gm1149; Trar14	A	Trace amine	377897	382348	ENSMUSG00000069702	ENSMUST00000092655	Trace amine-associated receptor 8b [Source:UniProtKB/Swiss-Prot;Acc:Q5QD06]	10	23811066	23812100	23811066	NM_001010837
Taar8c	Trar15	A	Trace amine	379739	494546	ENSMUSG00000069701	ENSMUST00000092654	Trace amine-associated receptor 8c [Source:UniProtKB/Swiss-Prot;Acc:Q5QD05]	10	23820684	23821718	23820684	NM_001010840
Taar9	Ta3; Tar3; Gm231; Trar3; Trar16	A	Trace amine	300923	503558	ENSMUSG00000037424	ENSMUST00000041180	Trace amine-associated receptor 9 [Source:UniProtKB/Swiss-Prot;Acc:Q5QD04]	10	23828294	23829340	23828294	NM_001010831
Trhr	MGC124380; MGC124381	A	TRH	3946	22045	ENSMUSG00000038760	ENSMUST00000110289	Thyrotropin-releasing hormone receptor (TRH-R) (Thyroliberin receptor) [Source:UniProtKB/Swiss-Prot;Acc:P21761]	15	44027779	44067458	44027779	NM_013696
Trhr2	TRH-R2	A	TRH	154808	170732	ENSMUSG00000039079	ENSMUST00000044123	thyrotropin releasing hormone receptor 2 [Source:RefSeq_peptide;Acc:NP_573465]	8	124880867	124884646	124880867	NM_133202
Uts2r	UTR; UTR2; Gpr14; UroII	A	Urotensin	20122	217369	ENSMUSG00000039321	ENSMUST00000039044	Urotensin II receptor (UR-II-R) (G-protein coupled receptor 14) [Source:UniProtKB/Swiss-Prot;Acc:Q8VIH9]	11	121021585	121023287	121021585	NM_145440
Avpr1a	V1a; AVPR; V1aR; Avpr1	A	Vaso/Oxy	4351	54140	ENSMUSG00000020123	ENSMUST00000020323	Vasopressin V1a receptor (V1aR) (Vascular/hepatic-type arginine vasopressin receptor) (Antidiuretic hormone receptor 1a) (AVPR V1a) [Source:UniProtKB/Swiss-Prot;Acc:Q62463]	10	121885548	121890509	121885548	NM_016847
Avpr1b	VIBR; VPR3; AVPR3; V3/V1b	A	Vaso/Oxy	89986	26361	ENSMUSG00000026432	ENSMUST00000027690	Vasopressin V1b receptor (AVPR V1b) (V1bR) (Vasopressin V3 receptor) (AVPR V3) (Antidiuretic hormone receptor 1b) [Source:UniProtKB/Swiss-Prot;Acc:Q9WU02]	1	133495691	133508577	133495691	NM_011924
Avpr2	DI1; DIR; ND1; V2R; ADHR; MGC124213; MGC124214; MGC124215; MGC129321	A	Vaso/Oxy	220351	12000	ENSMUSG00000031390	ENSMUST00000033765	Vasopressin V2 receptor (AVPR V2) (Renal-type arginine vasopressin receptor) (Antidiuretic hormone receptor) [Source:UniProtKB/Swiss-Prot;Acc:O88721]	X	71137441	71140841	71137441	NM_019404
Oxtr	OTR	A	Vaso/Oxy	295997	18430	ENSMUSG00000049112	ENSMUST00000053306	Oxytocin receptor (OT-R) [Source:UniProtKB/Swiss-Prot;Acc:P97926]	6	112423678	112439802	112423678	NM_001081147
Bai1	R75078; KIAA4089; mKIAA4089; B830018M07Rik	B	Brain-specific angiogenesis inhibitor	43133	107831	ENSMUSG00000034730	ENSMUST00000042035	Brain-specific angiogenesis inhibitor 1 Precursor [Source:UniProtKB/Swiss-Prot;Acc:Q3UHD1]	15	74347114	74419653	74347114
Bai2		B	Brain-specific angiogenesis inhibitor	262241	230775	ENSMUSG00000028782	ENSMUST00000106017	Brain-specific angiogenesis inhibitor 2 Precursor [Source:UniProtKB/Swiss-Prot;Acc:Q8CGM1]	4	129662408	129699877	129662408
Bai3	MGC107444; A830096D10Rik	B	Brain-specific angiogenesis inhibitor	210801	210933	ENSMUSG00000033569	ENSMUST00000115223	Brain-specific angiogenesis inhibitor 3 Precursor [Source:UniProtKB/Swiss-Prot;Acc:Q80ZF8]	1	25124321	25886552	25124395
Calcr	Clr	B	Calcitonin	4642	12311	ENSMUSG00000023964	ENSMUST00000075644	Calcitonin receptor Precursor (CT-R) [Source:UniProtKB/Swiss-Prot;Acc:Q60755]	6	3635720	3714713	3635720	NM_007588; NM_001042725
Calcrl	CRLR; AV071593	B	Calcitonin	75467	54598	ENSMUSG00000059588	ENSMUST00000099944	Calcitonin gene-related peptide type 1 receptor Precursor (CGRP type 1 receptor) (Calcitonin receptor-like receptor) [Source:UniProtKB/Swiss-Prot;Acc:Q9R1W5]	2	84170791	84265424	84170791	NM_018782
Crhr1	Crhr; CRFR1; MGC124237; MGC124240	B	CRH	1892	12921	ENSMUSG00000018634	ENSMUST00000093925	Corticotropin-releasing factor receptor 1 Precursor (CRF-R) (CRF1) (Corticotropin-releasing hormone receptor 1) (CRH-R 1) [Source:UniProtKB/Swiss-Prot;Acc:P35347]	11	103994128	104036832	103994128	NM_007762
Crhr2	Crfr2; CRF-R2; CRFR2beta; CRFR2alpha	B	CRH	4546	12922	ENSMUSG00000003476	ENSMUST00000003568	Corticotropin-releasing factor receptor 2 Precursor (CRF-R 2) (CRF2) (Corticotropin-releasing hormone receptor 2) (CRF-RB) (CRH-R 2) (CRH-R2) [Source:UniProtKB/Swiss-Prot;Acc:Q60748]	6	55040043	55082959	55040043	NM_009953
Cd97	TM7LN1; AA409984	B	DAF	182255	26364	ENSMUSG00000002885	ENSMUST00000075843	CD97 antigen Precursor (CD97 antigen) [Source:UniProtKB/Swiss-Prot;Acc:Q9Z0M6]	8	86247271	86265068	86247271	NM_011925
Emr1	Ly71; F4/80; Gpf480; TM7LN3; DD7A5-7; EGF-TM7	B	EGF-like, mucin-like receptor	2254	13733	ENSMUSG00000004730	ENSMUST00000004850	EGF-like module-containing mucin-like hormone receptor-like 1 Precursor (Cell surface glycoprotein EMR1) (EMR1 hormone receptor) (Cell surface glycoprotein F4/80) [Source:UniProtKB/Swiss-Prot;Acc:Q61549]	17	57498114	57628671	57498114
Emr4	FIRE; Gpr127; EGF-TM7; D17Ertd479e	B	EGF-like, mucin-like receptor	210497	52614	ENSMUSG00000032915	ENSMUST00000025004	EGF-like module-containing mucin-like hormone receptor-like 4 Precursor (EGF-like module-containing mucin-like receptor EMR4) (F4/80-like-receptor) (Seven-span membrane protein FIRE) [Source:UniProtKB/Swiss-Prot;Acc:Q91ZE5]	17	55889249	55992735	55889249
Ghrhr	lit; Ghrfr; little	B	GHRH	89928	14602	ENSMUSG00000004654	ENSMUST00000063578	Growth hormone-releasing hormone receptor Precursor (GHRH receptor) (GRF receptor) (GRFR) [Source:UniProtKB/Swiss-Prot;Acc:P32082]	6	55326337	55338524	55326337	NM_001003685
Gipr	GIP-R; Gm160; Gm1081	B	GIP	210384	381853	ENSMUSG00000030406	ENSMUST00000094790	Gastric inhibitory polypeptide receptor Precursor (GIP-R) (Glucose-dependent insulinotropic polypeptide receptor) [Source:UniProtKB/Swiss-Prot;Acc:Q0P543]	7	19742474	19751476	19742474	NM_001080815
Gcgr	GR	B	Glucagon	22329	14527	ENSMUSG00000025127	ENSMUST00000026119	Glucagon receptor Precursor (GL-R) [Source:UniProtKB/Swiss-Prot;Acc:Q61606]	11	120392094	120400288	120392094	NM_008101
Glp1r	GLP-1R; GLP1Rc	B	Glucagon	140772	14652	ENSMUSG00000024027	ENSMUST00000114574	Glucagon-like peptide 1 receptor Precursor (GLP-1 receptor) (GLP-1-R) (GLP-1R) [Source:UniProtKB/Swiss-Prot;Acc:O35659]	17	31038812	31073455	31038812	NM_021332
Glp2r	GLP-2; 9530092J08Rik	B	Glucagon	118883	93896	ENSMUSG00000049928	ENSMUST00000051765	Glucagon-like peptide 2 receptor Precursor (GLP-2 receptor) (GLP-2-R) (GLP-2R) [Source:UniProtKB/Swiss-Prot;Acc:Q5IXF8]	11	67475004	67584655	67519934	NM_175681
Crcp	AL022669		Gpcr modif.	18072	12909	ENSMUSG00000025532	ENSMUST00000026608	Calcitonin gene-related peptide-receptor component protein) (CGRP-receptor component protein) (CGRP-RCP) (CGRPRCP) [Source:UniProtKB/Swiss-Prot;Acc:O35427]	5	130505176	130536629	130505176	NM_007761
Ramp1	MGC38240; 9130218E19Rik		Gpcr modif.	3272	51801	ENSMUSG00000034353	ENSMUST00000048383	Receptor activity-modifying protein 1 Precursor [Source:UniProtKB/Swiss-Prot;Acc:Q9WTJ5]	1	93076399	93120255	93076399	NM_016894
Ramp2			Gpcr modif.	260698	54409	ENSMUSG00000001240	ENSMUST00000001271	Receptor activity-modifying protein 2 Precursor [Source:UniProtKB/Swiss-Prot;Acc:Q9WUP0]	11	101107727	101109560	101107727	NM_019444
Ramp3	AI850306		Gpcr modif.	39884	56089	ENSMUSG00000041046	ENSMUST00000045374	Receptor activity-modifying protein 3 Precursor [Source:UniProtKB/Swiss-Prot;Acc:Q9WUP1]	11	6558568	6577475	6558568	NM_019511
Lphn1	Lec2; CLIBA; AI182398; MGC109680; mKIAA0821; 2900070I05Rik	B	Latrophilin	260733	330814	ENSMUSG00000013033	ENSMUST00000045393	Latrophilin-1 Precursor (Calcium-independent alpha-latrotoxin receptor 1) (Lectomedin-2) [Source:UniProtKB/Swiss-Prot;Acc:Q80TR1]	8	86424614	86463872	86424614
Lphn2	Lec1; Gm619; Lphh1; AI450192; MGC38872; mKIAA0786	B	Latrophilin	193922	99633	ENSMUSG00000028184	ENSMUST00000106128	Latrophilin-2 Fragment (Calcium-independent alpha-latrotoxin receptor 2) [Source:UniProtKB/Swiss-Prot;Acc:Q8JZZ7]	3	148478550	148652280	148478550
Lphn3	LEC3; CIRL-3; Gm1379; MGC99439; mKIAA0768; 5430402I23Rik; D130075K09Rik	B	Latrophilin	273631	319387	ENSMUSG00000037605	ENSMUST00000072521	Latrophilin-3 Precursor (Lectomedin-3) [Source:UniProtKB/Swiss-Prot;Acc:Q80TS3]	5	81450618	82224755	81450618	NM_198702
Eltd1	Etl; ETL1; 1110033N21Rik	B	Orphan	27242	170757	ENSMUSG00000039167	ENSMUST00000046977	EGF, latrophilin seven transmembrane domain-containing protein 1 Precursor [Source:UniProtKB/Swiss-Prot;Acc:Q923X1]	3	151100851	151208044	151100851	NM_133222
Gpr113	Pgr23; Gm1041	B	Orphan	211820	381628	ENSMUSG00000067642	ENSMUST00000114774	Probable G-protein coupled receptor 113 Precursor (G-protein coupled receptor PGR23) [Source:UniProtKB/Swiss-Prot;Acc:Q58Y75]	5	30519971	30532262	30519975
Gpr114	PGR27; Gm1109	B	Orphan	234980	382045	ENSMUSG00000061577	ENSMUST00000074570	G protein-coupled receptor 114 Gene [Source:MGI (curated);Acc:Gpr114-001]	8	97447594	97467180	97447594	NM_001033468
Gpr128	9130020O16Rik; FLJ14454	B	Orphan	258979	239853	ENSMUSG00000022755	ENSMUST00000023437	Probable G-protein coupled receptor 128 Precursor [Source:UniProtKB/Swiss-Prot;Acc:Q8BM96]	16	56724722	56795971	56724722	NM_172825
Gpr133	E230012M21Rik; Pgr25	B	Orphan	4393	243277	ENSMUSG00000044017	ENSMUST00000056617	Probable G-protein coupled receptor 133 Precursor (G-protein coupled receptor PGR25) [Source:UniProtKB/Swiss-Prot;Acc:Q80T32]	5	129602625	129710474	129602625	NM_001081342
Gpr143	Oa1	B	Orphan	5157	18241	ENSMUSG00000025333	ENSMUST00000026383	G-protein coupled receptor 143 (Ocular albinism type 1 protein homolog) (MOA1) [Source:UniProtKB/Swiss-Prot;Acc:P70259]	X	149216529	149243189	149216529	NM_010951
Gpr56	Cyt28; TM7LN4; TM7XN1	B	Orphan	290834	14766	ENSMUSG00000031785	ENSMUST00000093271	G-protein coupled receptor 56 Precursor (Serpentine receptor cyt28) [Source:UniProtKB/Swiss-Prot;Acc:Q8K209]	8	97508271	97538101	97508271	NM_018882
Gpr97	Pb1; Pb99; AW214383; A030001G24Rik	B	Orphan	27995	54672	ENSMUSG00000060470	ENSMUST00000051259	Probable G-protein coupled receptor 97 Precursor [Source:UniProtKB/Swiss-Prot;Acc:Q8R0T6]	8	97541618	97569146	97541618	NM_173036
Gpr98	Mgr1; Mass1; VLGR1; Frings	B	Orphan	137091	110789	ENSMUSG00000069170	ENSMUST00000095585	G-protein coupled receptor 98 Precursor (Monogenic audiogenic seizure susceptibility protein 1) (Very large G-protein coupled receptor 1) (Neurepin) [Source:UniProtKB/Swiss-Prot;Acc:Q8VHN7]	13	81234067	81772143	81234067	NM_054053
Gpr112	Gm367; PGR17	B	Orphan B1	35282	236798	ENSMUSG00000053852	ENSMUST00000114762	G protein-coupled receptor 112 [Source:RefSeq_peptide;Acc:NP_001104260]	X	54125728	54233529	54125728
Gpr126	DREG; Gm222; AI449247; AW045736; 1190004A11Rik; DJ287G14	B	Orphan B1	23058	215798	ENSMUSG00000039116	ENSMUST00000041168	Probable G-protein coupled receptor 126 Precursor (Developmentally regulated G-protein-coupled receptor) (DREG) [Source:UniProtKB/Swiss-Prot;Acc:Q6F3F9]	10	14122391	14264842	14122391	NM_001002268
Gpr64	Me6; AW212196; B830041D06Rik	B	Orphan B1	213016	237175	ENSMUSG00000031298	ENSMUST00000112408	G-protein coupled receptor 64 Precursor (Epididymis-specific protein 6) (Me6 receptor) [Source:UniProtKB/Swiss-Prot;Acc:Q8CJ12]	X	156828622	156936002	156828622	NM_178712; NM_001079857; NM_001079848; NM_001079847
Gpr110	KPG_009; 5031409J19Rik; Pgr19	B	Orphan B2	159950	77596	ENSMUSG00000041293	ENSMUST00000047399	G-protein coupled receptor 110 Precursor [Source:UniProtKB/Swiss-Prot;Acc:Q8VEC3]	17	43407278	43461686	43407278	NM_133776
Gpr111	PGR20	B	Orphan B2	136350	435529	ENSMUSG00000057899	ENSMUST00000113614	G protein-coupled receptor 111 Gene [Source:MGI Symbol;Acc:MGI:2182728]	17	42845886	42879128	42845886
Gpr115	AV239010; MGC107333; MGC175941; 4632435A09Rik; Pgr18	B	Orphan B2	66217	78249	ENSMUSG00000023918	ENSMUST00000024711	Probable G-protein coupled receptor 115 Precursor [Source:UniProtKB/Swiss-Prot;Acc:Q9D2L6]	17	42793840	42829233	42793840
Gpr116	AI528491; mKIAA0758; 9330185D23; 8430401C09Rik	B	Orphan B2	23478	224792	ENSMUSG00000056492	ENSMUST00000113599	G protein-coupled receptor 116 [Source:RefSeq_peptide;Acc:NP_001074647]	17	43526415	43596506	43526415	NM_001081178
Gpr123	D7Ertd680e; 2900059M17Rik; Kiaa1828	B	Orphan B3	39863	52389	ENSMUSG00000025475	ENSMUST00000026548	G protein-coupled receptor 123 [Source:RefSeq_peptide;Acc:NP_803420]	7	147020195	147062850	147020195	NM_177469
Gpr124	Tem5; mKIAA1531; 8430414O08Rik; 9530074E10Rik	B	Orphan B3	87046	78560	ENSMUSG00000031486	ENSMUST00000033876	Probable G-protein coupled receptor 124 Precursor (Tumor endothelial marker 5) [Source:UniProtKB/Swiss-Prot;Acc:Q91ZV8]	8	28196313	28233890	28196313	NM_054044
Gpr125	AU044632; 3830613O22Rik; Pgr21	B	Orphan B3	272974	70693	ENSMUSG00000029090	ENSMUST00000030971	Probable G-protein coupled receptor 125 Precursor [Source:UniProtKB/Swiss-Prot;Acc:Q7TT36]	5	50351195	50450235	50351195
Adcyap1r1	PAC1; PAC1R; AI846590; PACAP1-R; 2900024I10Rik	B	PACAP/VIP	44245	11517	ENSMUSG00000029778	ENSMUST00000070736	Pituitary adenylate cyclase-activating polypeptide type I receptor Precursor (PACAP type I receptor) (PACAP-R-1) [Source:UniProtKB/Swiss-Prot;Acc:P70205]	6	55401974	55451449	55401974	NM_007407; NM_001025372
Vipr1	VPAC1; VIP-R1; AV071699	B	PACAP/VIP	282007	22354	ENSMUSG00000032528	ENSMUST00000035115	Vasoactive intestinal polypeptide receptor 1 Precursor (VIP-R-1) (VPAC1) (Pituitary adenylate cyclase-activating polypeptide type II receptor) (PACAP type II receptor) (PACAP-R-2) [Source:UniProtKB/Swiss-Prot;Acc:P97751]	9	121551834	121579752	121551834	NM_011703
Vipr2	Vip2; VPAC2; VPAC2R	B	PACAP/VIP	4463	22355	ENSMUSG00000011171	ENSMUST00000011315	Vasoactive intestinal polypeptide receptor 2 Precursor (VIP-R-2) (Pituitary adenylate cyclase-activating polypeptide type III receptor) (PACAP type III receptor) (PACAP-R-3) [Source:UniProtKB/Swiss-Prot;Acc:P41588]	12	117316264	117383846	117316264	NM_009511
Celsr1	Scy; Crsh	B	Proto-cadherin	22680	12614	ENSMUSG00000016028	ENSMUST00000016172	Cadherin EGF LAG seven-pass G-type receptor 1 Precursor [Source:UniProtKB/Swiss-Prot;Acc:O35161]	15	85729188	85864207	85729188	NM_009886
Celsr2	EGFL2; mfmi1; KIAA0279; Flamingo1; mKIAA0279	B	Proto-cadherin	39728	53883	ENSMUSG00000068740	ENSMUST00000090558	Cadherin EGF LAG seven-pass G-type receptor 2 Precursor (Flamingo 1) (mFmi1) [Source:UniProtKB/Swiss-Prot;Acc:Q9R0M0]	3	108193766	108218412	108193766	NM_017392
Celsr3	mKIAA0812	B	Proto-cadherin	39945	107934	ENSMUSG00000023473	ENSMUST00000024238	Cadherin EGF LAG seven-pass G-type receptor 3 Precursor [Source:UniProtKB/Swiss-Prot;Acc:Q91ZI0]	9	108728651	108755294	108728651	NM_080437
Pth2r	Pthr2	B	PTH	294225	213527	ENSMUSG00000025946	ENSMUST00000027083	Parathyroid hormone 2 receptor Precursor (PTH2 receptor) [Source:UniProtKB/Swiss-Prot;Acc:Q91V95]	1	65357831	65435818	65357831	NM_139270
Pthr1	PPR; Pthr; Pthr1	B	PTH	248293	19228	ENSMUSG00000032492	ENSMUST00000006005	Parathyroid hormone/parathyroid hormone-related peptide receptor Precursor (PTH/PTHrP type I receptor) (PTH/PTHr receptor) [Source:UniProtKB/Swiss-Prot;Acc:P41593]	9	110624646	110644985	110624646
Sctr	MGC102218; 6530402O03Rik	B	Secretin	189223	319229	ENSMUSG00000026387	ENSMUST00000072886	Secretin receptor Precursor (SCT-R) [Source:UniProtKB/Swiss-Prot;Acc:Q5FWI2]	1	121903555	121959859	121903555
Casr	CaR; Gprc2a	C	Calcium-sensing	103619	12374	ENSMUSG00000051980	ENSMUST00000063597	Extracellular calcium-sensing receptor Precursor (CaSR) (Parathyroid Cell calcium-sensing receptor) (PCaR1) [Source:UniProtKB/Swiss-Prot;Acc:Q9QY96]	16	36493783	36562220	36493783	NM_013803
Gabbr1	GABAbR1; bM573K1.1	C	GABA-B	245164	54393	ENSMUSG00000024462	ENSMUST00000025338	Gamma-aminobutyric acid type B receptor subunit 1 Precursor (GABA-B receptor 1) (GABA-B-R1) (Gb1) [Source:UniProtKB/Swiss-Prot;Acc:Q9WV18]	17	37183016	37210377	37183016	NM_019439
Gabbr2	Gb2; Gm425; Gpr51; GABABR2	C	GABA-B	296745	242425	ENSMUSG00000039809	ENSMUST00000107749	Gamma-aminobutyric acid type B receptor subunit 2 Precursor (GABA-B receptor 2) (GABA-B-R2) (GABABR2) (Gb2) (G-protein coupled receptor 51) [Source:UniProtKB/Swiss-Prot;Acc:Q80T41]	4	46676770	47004586	46676770	NM_001081141
Gprc5a	Rai3; Raig1	C	Gprc5	23575	232431	ENSMUSG00000046733	ENSMUST00000050104	Retinoic acid-induced protein 3 (G-protein coupled receptor family C group 5 member A) (Retinoic acid-induced gene 1 protein) (RAIG-1) [Source:UniProtKB/Swiss-Prot;Acc:Q8BHL4]	6	135015704	135034717	135015704	NM_181444
Gprc5b	Raig2; AW125761	C	Gprc5	103439	64297	ENSMUSG00000008734	ENSMUST00000008878	G-protein coupled receptor family C group 5 member B Precursor (Retinoic acid-induced gene 2 protein) (RAIG-2) [Source:UniProtKB/Swiss-Prot;Acc:Q923Z0]	7	126117168	126138675	126117168	NM_022420
Gprc5c	Raig3; MGC6786; MGC11976; 1110028I06Rik; 3200002M13Rik	C	Gprc5	242413	70355	ENSMUSG00000051043	ENSMUST00000053361	G-protein coupled receptor family C group 5 member C Precursor (Retinoic acid-induced gene 3 protein) (RAIG-3) [Source:UniProtKB/Swiss-Prot;Acc:Q8K3J9]	11	114713156	114733931	114713156	NM_147217
Gprc5d		C	Gprc5	49902	93746	ENSMUSG00000030205	ENSMUST00000111922	G-protein coupled receptor family C group 5 member D [Source:UniProtKB/Swiss-Prot;Acc:Q9JIL6]	6	135056009	135068301	135056009	NM_053118
Grm1	rcw; wobl; Gprc1a; mGluR1; nmf373; MGC90744; 4930455H15Rik	C	Metabotropic glutamate	157764	14816	ENSMUSG00000019828	ENSMUST00000044306	Metabotropic glutamate receptor 1 Precursor (mGluR1) [Source:UniProtKB/Swiss-Prot;Acc:P97772]	10	10408401	10802103	10408401	NM_016976
Grm2	Gprc1b; mGluR2; mGluR7; 4930441L02Rik	C	Metabotropic glutamate	293780	108068	ENSMUSG00000023192	ENSMUST00000098430	Metabotropic glutamate receptor 2 Precursor (mGluR2) [Source:UniProtKB/Swiss-Prot;Acc:Q14BI2]	9	106547216	106558413	106547216
Grm3	mGlu3; Gprc1c; mGluR3; 0710001G23Rik	C	Metabotropic glutamate	45836	108069	ENSMUSG00000003974	ENSMUST00000004076	Metabotropic glutamate receptor 3 Precursor (mGluR3) [Source:UniProtKB/Swiss-Prot;Acc:Q9QYS2]	5	9485236	9725352	9485236	NM_181850
Grm4	Gprc1d; mGluR4	C	Metabotropic glutamate	207689	268934	ENSMUSG00000063239	ENSMUST00000088073	Metabotropic glutamate receptor 4 Precursor (mGluR4) [Source:UniProtKB/Swiss-Prot;Acc:Q68EF4]	17	27559670	27650286	27559670	NM_001013385
Grm5	Gprc1e; mGluR5; mGluR5b; AI850523; 6430542K11Rik	C	Metabotropic glutamate	101058	108071	ENSMUSG00000049583	ENSMUST00000107263	GRM5_MOUSE Isoform 2 of Q3UVX5 - Mus musculus (Mouse) [Source:UniProtKB/SpliceVariant;Acc:Q3UVX5-2]	7	94750952	95282640	94751054	NM_001081414
Grm6	Gm3; nob2; nob4; nerg1; Gprc1f; mGluR6; BC021919	C	Metabotropic glutamate	134265	108072	ENSMUSG00000000617	ENSMUST00000000631	Metabotropic glutamate receptor 6 Precursor (mGluR6) [Source:UniProtKB/Swiss-Prot;Acc:Q5NCH9]	11	50664644	50679708	50664644
Grm7	Gpr1g; Gprc1g; mGluR7; BB176677; MGC90857; C030018L03; 6330570A01Rik; E130018M02Rik	C	Metabotropic glutamate	240881	108073	ENSMUSG00000056755	ENSMUST00000071076	Metabotropic glutamate receptor 7 Precursor (mGluR7) [Source:UniProtKB/Swiss-Prot;Acc:Q68ED2]	6	110595862	111517224	110595862	NM_177328
Grm8	Gprc1h; mGluR8; A230002O04	C	Metabotropic glutamate	8001	14823	ENSMUSG00000024211	ENSMUST00000115323	Metabotropic glutamate receptor 8 Precursor (mGluR8) [Source:UniProtKB/Swiss-Prot;Acc:P47743]	6	27225121	28084545	27225121	NM_008174
Gpr156	Gababl	C	Orphan	228018	239845	ENSMUSG00000046961	ENSMUST00000061274	Probable G-protein coupled receptor 156 (GABAB-related G-protein coupled receptor) [Source:UniProtKB/Swiss-Prot;Acc:Q6PCP7]	16	37916539	38007613	37916539	NM_153394
Gprc6a	MGC124360	C	Orphan	221031	210198	ENSMUSG00000019905	ENSMUST00000020062	G-protein coupled receptor family C group 6 member A Precursor [Source:UniProtKB/Swiss-Prot;Acc:Q8K4Z6]	10	51334629	51351264	51334629	NM_153071
Fzd1	FZ-1; AW227548	F/S	Frizzled	246003	14362	ENSMUSG00000044674	ENSMUST00000054294	Frizzled-1 Precursor (Fz-1) (mFz1) [Source:UniProtKB/Swiss-Prot;Acc:O70421]	5	4753873	4758035	4753873	NM_021457
Fzd10	Fz-10	F/S	Frizzled	197628	93897	ENSMUSG00000054709	ENSMUST00000067911	Fzd10 frizzled homolog 10 (Drosophila)	5	129106984	129108841
Fzd2	Fz10; Fzd10; Mfz10; Mfz10a; AL033370; AW456835	F/S	Frizzled	36416	57265	ENSMUSG00000050288	ENSMUST00000057893	Frizzled-2 Precursor (Fz-2) (mFz2) (mFz10) [Source:UniProtKB/Swiss-Prot;Acc:Q9JIP6]	11	102465766	102467886	102465766	NM_020510
Fzd3	Fz3; AU020229	F/S	Frizzled	243722	14365	ENSMUSG00000007989	ENSMUST00000072741	Frizzled-3 Precursor (Fz-3) (mFz3) [Source:UniProtKB/Swiss-Prot;Acc:Q61086]	14	65821175	65881261	65821175	NM_021458
Fzd4	Fz4	F/S	Frizzled	86755	14366	ENSMUSG00000049791	ENSMUST00000058755	Frizzled-4 Precursor (Fz-4) (mFz4) (CD344 antigen) [Source:UniProtKB/Swiss-Prot;Acc:Q61088]	7	96552894	96557912	96552894	NM_008055
Fzd5	Fz5; AI427138; MGC141642; 5330434N09Rik	F/S	Frizzled	150813	14367	ENSMUSG00000045005	ENSMUST00000063982	Frizzled-5 Precursor (Fz-5) (mFz5) [Source:UniProtKB/Swiss-Prot;Acc:Q9EQD0]	1	64780987	64784324	64780987	NM_022721; NM_001042659
Fzd6	Fz6	F/S	Frizzled	4769	14368	ENSMUSG00000022297	ENSMUST00000022906	Frizzled-6 Precursor (Fz-6) (mFz6) [Source:UniProtKB/Swiss-Prot;Acc:Q61089]	15	38837898	38869732	38837898	NM_008056
Fzd7	Fz7	F/S	Frizzled	297906	14369	ENSMUSG00000041075	ENSMUST00000037105	Frizzled-7 Precursor (Fz-7) (mFz7) [Source:UniProtKB/Swiss-Prot;Acc:Q61090]	1	59539023	59543791	59539023	NM_008057
Fzd8	Fz8; mFZ8	F/S	Frizzled	184289	14370	ENSMUSG00000036904	ENSMUST00000041080	Frizzled-8 Precursor (Fz-8) (mFz8) [Source:UniProtKB/Swiss-Prot;Acc:Q61091]	18	9212854	9215008	9212854	NM_008058
Fzd9	mfz9	F/S	Frizzled	6256	14371	ENSMUSG00000049551	ENSMUST00000062572	Frizzled-9 Precursor (Fz-9) (mFz9) (mFz3) (CD349 antigen) [Source:UniProtKB/Swiss-Prot;Acc:Q9R216]	5	135724808	135727100	135724808
Frzb	Frp; Sfrp3; fritz; frzb-1; frezzled		Fz modif.	136022	20378	ENSMUSG00000027004	ENSMUST00000028389	Secreted frizzled-related protein 3 Precursor (sFRP-3) (Frizzled-related protein 1) (FrzB-1) (Frezzled) (Fritz) [Source:UniProtKB/Swiss-Prot;Acc:P97401]	2	80252329	80287223	80252329	NM_011356
Sfrp1	sFRP-1; AW011917; AW107218; AW742929; 2210415K03Rik		Fz modif.	281691	20377	ENSMUSG00000031548	ENSMUST00000033952	Secreted frizzled-related protein 1 Precursor (sFRP-1) [Source:UniProtKB/Swiss-Prot;Acc:Q8C4U3]	8	24521990	24560099	24521990	NM_013834
Sfrp2	Sdf5; AI851596		Fz modif.	19155	20319	ENSMUSG00000027996	ENSMUST00000029625	Secreted frizzled-related protein 2 Precursor (sFRP-2) (Secreted apoptosis-related protein 1) (SARP-1) (SDF5 protein) [Source:UniProtKB/Swiss-Prot;Acc:P97299]	3	83570243	83578235	83570243	NM_009144
Smo	bnb; Smoh; E130215L21Rik	F/S	Smoothened	29279	319757	ENSMUSG00000001761	ENSMUST00000001812	Smoothened homolog Precursor (SMO) [Source:UniProtKB/Swiss-Prot;Acc:P56726]	6	29685503	29711359	29685503	NM_176996
Gpr107	Lustr1; AI790205; mKIAA1624; C530034M11; RP23-32C16.2	Lustr	Lustr	236074	277463	ENSMUSG00000000194	ENSMUST00000056433	Protein GPR107 Precursor [Source:UniProtKB/Swiss-Prot;Acc:Q8BUV8]	2	31007854	31072087	31007854	NM_178760
Gpr108	Lustr2; C79132; AA589464; 1810015L19Rik	Lustr	Lustr	28468	78308	ENSMUSG00000005823	ENSMUST00000005975	Protein GPR108 Precursor (Lung seven transmembrane receptor 2) [Source:UniProtKB/Swiss-Prot;Acc:Q91WD0]	17	57374341	57387082	57374341	NM_030084
Gpr175	40kDa; Tpra40	Tm7sf	Orphan	284480	24100	ENSMUSG00000002871	ENSMUST00000055022	Integral membrane protein GPR175 (Transmembrane domain protein of 40 kDa regulated in adipocytes) (TPRA40) [Source:UniProtKB/Swiss-Prot;Acc:Q99MU1]	6	88852245	88862234	88852245	NM_011906
Tm7sf3	NARP1; 2010003B14Rik	Tm7sf	Orphan	173324	67623	ENSMUSG00000040234	ENSMUST00000037709	Transmembrane 7 superfamily member 3 Precursor (NARP1) [Source:UniProtKB/Swiss-Prot;Acc:Q9CRG1]	6	146552011	146583088	146552011	NM_026281
Gpr137	AI428855; Tm7sf1l1	Tm7sf	Orphan N1	276555	107173	ENSMUSG00000024958	ENSMUST00000025909	G protein-coupled receptor 137 Gene [Source:MGI Symbol;Acc:MGI:2147529]	19	7012559	7016647	7012559	NM_207220
Gpr137b	C80550; C80741; Tm7sf1; AU016435; AW546472; D13Abb1e; C730041E01	Tm7sf	Orphan N1	11780	83924	ENSMUSG00000021306	ENSMUST00000050549	Integral membrane protein GPR137B (Transmembrane 7 superfamily member 1 protein) [Source:UniProtKB/Swiss-Prot;Acc:Q8BNQ3]	13	13450883	13485891	13450883	NM_031999
Gpr137c	Gm908; TM7SF1L2; 6330416L11Rik	Tm7sf	Orphan N1	77782	70713	ENSMUSG00000049092	ENSMUST00000050518	G protein-coupled receptor TM7SF1L2 Fragment [Source:UniProtKB/TrEMBL;Acc:Q80UD0]	14	45839394	45900905	45839668
