# Supplementary material for: Genome-wide profiling of G protein-coupled receptors in cerebellar granule neurons using high-throughput, real-time PCR
Source: BMC Genomics. 2011 May 16;12:241. doi: 10.1186/1471-2164-12-241 (PMC3111393; doi:10.1186/1471-2164-12-241)
Supplement: Additional file 2 — Comparison of Taqman®- and SybrGreen®-based detection assays. An Excel file that lists the results of the assays performed to compare commercial Taqman® probes to the SybrGreen®-based detection system used in this study. [file 1471-2164-12-241-S2.XLS]

## Sheet: Comparison of Taqman assays and SybrGreen-based detection
GPCR Name	Assay/PCR machine	Slope	Amplification efficiency	Correl. Coeff. (r2)	Ct/Cp at 1 ng
Gabbr2	Taqman/ABI7500	-3.39	0.972356	0.98	25
	SybrGreen/ABI7500	-3.24	1.03536	0.99	22.2
	SybrGreen/LC480	-3.36	0.984354	0.99	22.3
Galr1	Taqman/ABI7500	-3.85	0.818613	0.99	32
	SybrGreen/ABI7500	-3.12	1.09176	0.98	27.9
	SybrGreen/LC480	-3.11	1.09673	0.99	29.4
Darc	Taqman/ABI7500	-3.74	0.850886	0.99	28.1
	SybrGreen/ABI7500	-3.2	1.05353	0.99	22.5
	SybrGreen/LC480	-3.27	1.02214	0.99	23.8
Lphn1	Taqman/ABI7500	-3.33	0.996642	0.99	25.7
	SybrGreen/ABI7500	-3.03	1.13812	0.99	22
	SybrGreen/LC480	-3.26	1.02651	0.99	22.5
Gpr173	Taqman/ABI7500	-3.63	0.885741	0.99	29.2
	SybrGreen/ABI7500	-3.17	1.06756	0.99	25.9
	SybrGreen/LC480	-3.45	0.949194	0.99	26.6
Chrm3	Taqman/ABI7500	-3.27	1.02214	0.99	30.2
	SybrGreen/ABI7500	-3.25	1.03092	0.97	28.7
	SybrGreen/LC480	-3.09	1.10681	0.99	30.3
Gpr56	Taqman/ABI7500	-	-	-	-
	SybrGreen/ABI7500	-3.23	1.03985	0.98	24.6
	SybrGreen/LC480	-3.27	1.02214	0.99	26.4
Gpr133	Taqman/ABI7500	-3.59	0.899116	0.95	34.7
	SybrGreen/ABI7500	-3.37	0.980322	0.97	31.1
	SybrGreen/LC480	-3.35	0.988417	0.98	32
We selected 8 GPCRs whose abundance in the cerebellum covers a whole range from low to high, and for which at least one Taqman® probe and the corresponding primers were available from Applied Biosystems in their collection of 181,951 Taqman Gene Expression Assays. We prepared total RNA from whole cerebellum and performed real-time PCR for the selected GPCRs using the commercial Taqman® assays or …
