# Supplementary material for: Genome-wide profiling of G protein-coupled receptors in cerebellar granule neurons using high-throughput, real-time PCR
Source: BMC Genomics. 2011 May 16;12:241. doi: 10.1186/1471-2164-12-241 (PMC3111393; doi:10.1186/1471-2164-12-241)
Supplement: Additional file 3 — Sequences of the primers used in this manuscript. An Excel file that gives the sequences of the primers used for each GPCR in this study. [file 1471-2164-12-241-S3.XLS]

## Sheet: Sequence of primers used in this study
Gene Name	Alias	Family	Sub-family	Forward Oligo Name	Forward Oligo Sequence	Reverse Oligo Name	Reverse Oligo Sequence
Chrm1	M1; M1R; Chrm-1	A	Acetylcholine	Chrm1-584F	CCGCCTTCTACCTCCCTGTC	Chrm1-634R	AGATGCGCCAGTACAGCGTA
Chrm2	M2; Chrm-2	A	Acetylcholine	Chrm2-436F	GCTGCGTGGGTTCTTTCCT	Chrm2-500R	CCTACGATGAACTGCCAGAAGAG
Chrm3	M3; M3R; Chrm-3	A	Acetylcholine	Chrm3-1352F	CCGCTCTACCTCTGTCCTTCA	Chrm3-1426R	TGGTGATCTGACTTCTGGTCTTGA
Chrm4	M4; Chrm-4	A	Acetylcholine	Chrm4-56F	TCACAACAGCCCACAACCAC	Chrm4-106R	TCGCAATGAACACCATCTCC
Chrm5	m5; M5R	A	Acetylcholine	Chrm5-19F	TACATCCTCATGGGACGCTG	Chrm5-69R	CCAAAGGTCACAGGCCAGAC
Adora1	Ri; A1R; A1AR; AA1R; A1-AR; AI848715; BB176431	A	Adenosine	Adora1-384F	AGCCGGCTGCTGGATTC	Adora1-447R	CAGGTTGTTCCAGCCAAACA
Adora2a	A2aR; A2AAR; AA2AR; MGC118414	A	Adenosine	Adora2a-16F	TACATCATGGTGGAGCTGGC	Adora2a-66R	CACGTTACCCAGGATGGCC
Adora2b	A2b; A2BR; A2BAR; AA2BR; AI480866; AI605384; MGC144574; MGC144575	A	Adenosine	Adora2b-5F	AGCTAGAGACGCAAGACGCG	Adora2b-55R	CAGCGATAACCAGCTCCAGC
Adora3	A3R; A3AR; AA3R; ARA3; Gpcr2; MGC118217; 1700001D09Rik; 4930578J19Rik	A	Adenosine	Adora3-123F	CCCCACTCTGAGGACCACC	Adora3-173R	GCCAGTGCTAGGGAGACAATG
Gpr87		A	ADP/UDP-glucose	Gpr87-285F	CCCATTCCGAATAGTCCGTG	Gpr87-335R	AACTCGAAGTACCAAGGTCCGA
P2ry12	P2Y12; 2900079B22Rik; 4921504D23Rik	A	ADP/UDP-glucose	P2ry12-89F	CCCAGGTTCTCTTCCCATTG	P2ry12-139R	TGAGCCCAGCAAAGAACAGG
P2ry13	GPCR1; GPR94; Gpr86; P2Y13; SP174; 2010001L06Rik	A	ADP/UDP-glucose	Gpr86-415F	AAGACGGCTTTCGCAAAAAC	Gpr86-465R	GAACATCAGGGACCAGACGG
P2ry14	P2Y14; Gpr105; A330108O13Rik	A	ADP/UDP-glucose	AF177211-13F	ACCACCACAGACCCTCCAAA	AF177211-63R	TGTGATCAGGGTGTTCCAGGA
Adra1a	[a]1a; Adra1c; MGC130524	A	Adrenoceptor	Adra1a-736F	GCGGAGTAAGCAGTGCCAA	Adra1a-786R	GAGCAGCCTCACGGAGAAGT
Adra1b	[a]1b	A	Adrenoceptor	Adra1b-362F	CAGCGGTTGATGTCCTGTGT	Adra1b-412R	TGGCACATAGGCTCAGGATG
Adra1d	Spr8; Adra1; Gpcr8; [a]1d; Adra-1; Adra1a; alpha1D-AR	A	Adrenoceptor	Adra1d-747F	GATCTTCTCTTCCGTATGCTCCTT	Adra1d-817R	CATACACGCGGCAGTACATGA
Adra2a	Adra-2; Adra-2a; alpha2A; AW122659; alpha2-C10; alpha2A-AR; alpha(2A)AR	A	Adrenoceptor	Adra2a-156F	GCTGGTTATTATCGCGGTGTTC	Adra2a-224R	AGGGACACCAGGAAGAGGTTTT
Adra2b	[a]2B; Adra-2b; alpha2B; alpha2-C2	A	Adrenoceptor	Adra2b-373F	ACTCCACGCCGCATCAA	Adra2b-433R	GAGAAATGACGGCTGCAATGA
Adra2c	[a]2C; Adra-2c; alpha2C; alpha2-C4	A	Adrenoceptor	Adra2c-185F	TCGTTTTCACCGTGGTAGGC	Adra2c-235R	TGGTCAACACAGCGATCACC
Adrb1	Adrb-1; beta-AR	A	Adrenoceptor	Adrb1-434F	GCATTGAGACCCTGTGTGTCA	Adrb1-509R	AGCAAACTCTGGTAGCGAAAGG
Adrb2	Badm; Gpcr7; Adrb-2	A	Adrenoceptor	Adrb2-155F	CTTTCTACGTGCCCCTGGTG	Adrb2-205R	GGAAGACCCGGGAATAGACAA
Adrb3	Adrb-3	A	Adrenoceptor	Adrb3-204F	AACCAACGTGTTCGTGACTTCA	Adrb3-276R	GGCCCCTGGTGGCATTAC
Gpr182	Admr; Gpcr17; Gpcr22; MB10; G10-D; NOW; AM-R	A	Adrenomedullin	Admr-2F	TGTCAGTCATACCCAGCCCC	Admr-52R	CATTGTCCGGTTCCAAGGTG
C3ar1	AZ3B; C3AR; HNFAG09	A	Anaphylotoxin	C3ar1-226F	CCCTTCTCCTTGGCTCACCT	C3ar1-276R	CAAGCCATAGGGCCAGTGTC
C5ar1	C5aR; C5r1; Cd88; D7Msu1	A	Anaphylotoxin	C5r1-347F	TCCTGCTCAACATGTACGCC	C5r1-397R	CGGCACTAATGGTAGCCAGC
Gpr77	C5L2; E030029A11Rik	A	Anaphylotoxin	C5l2-309F	GGGCCACTGGCCATACG	C5l2-382R	CACTGGCATACATAGACAGAATGGT
Agtr1a	AT1; AG2S; AT1a; AT2R1; Agtr1; AT2R1A; Agtr-1a; AI551199; Angtr-1a; MGC37610; 1810074K20Rik	A	Angiotensin	Agtr1a-375F	TCGCTACCTGGCCATTGTC	Agtr1a-442R	TGACTTTGGCCACCAGCAT
Agtr1b	AT1B; AT2R1B; Agtr-1b; Angtr-1b; MGC129325	A	Angiotensin	Agtr1b-251F	GGGCAGTTTATACCGCTATGGA	Agtr1b-319R	TGGCCGAAGCGATCTTACAT
Agtr2	AI316812; AW107640	A	Angiotensin	Agtr2-775F	GCTGCTGTTGTGTTGGCATT	Agtr2-825R	CAGAACATGGAAGGGAAGCC
Aplnr	APJ; Agtrl1; msr/apj	A	Apelin	Agtr-l1-470F	TTCTAGCTGTGCCTGTCATGGT	Agtr-l1-536R	CACTGGATCTTGGTGCCATTT
Gpbar1	BG37; GPCR; TGR5; M-BAR; GPR131	A	Bile acid	Gpbar1-239F	GCTACTGGTCCTGCCTCCTTCT	Gpbar1-310R	GCAGCAGATTGGCAAGCA
Brs3	BRS-3; MGC129146; MGC129147; Bb3	A	Bombesin	Brs3-1053F	GCAGCCTGAGCCTCCTCTT	Brs3-1114R	GGACCCGCCCCATCA
Grpr	GRP-R; MGC130509; Bb2	A	Bombesin	Grpr-1037F	TGAACAGGTCCCACAGCACA	Grpr-1087R	TGAAGGAGGTCATGCAGGTG
Nmbr	BB182387; Bb1	A	Bombesin	Nmbr-6F	CCCCAGGTCTCTCTCCAACC	Nmbr-56R	TCGCTCTCATTCGCCTCTGT
Bdkrb1	B1R; BKR1; B1BKR; Bdkrb; BRADYB1	A	Bradykinin	Bdkrb-934F	AGCTGCCTGAACCCACTGAT	Bdkrb-984R	GGTCTTAAAGAGCCGGCCTG
Bdkrb2	B2; B2R; BK2; B(2); BK-2; BK2R; BKR2; BRB2	A	Bradykinin	Bdkrb2-242F	TGGCCTGCGGGTTACCT	Bdkrb2-305R	TCTCCAAACACCCAGTCAAAGTT
Cnr1	CB1	A	Cannabinoid	Cnr1-1200F	GAGGAGCAAGGACCTGAGACA	Cnr1-1262R	TGCGCAGTGCCTTCACAT
Cnr2	CB2; CB2-R	A	Cannabinoid	Cnr2-9F	ATGCCGGGAGACAGAAGTGA	Cnr2-59R	TTGAACTCCAAGCCACCGTT
Ccbp2	D6; CCR9; CCR10; Cmkbr9; AI464239; MGC130576; Ccr10rr	A	Chemokine	D6-pending-852F	GATCAGCCACCGTCTGGACT	D6-pending-902R	AAGGCCAGGCTCTCTGTCAC
Ccr1	Cmkbr1; Mip-1a-R	A	Chemokine	Cmkbr1-518F	AGGCCCAGTGGGAGTTCAC	Cmkbr1-586R	TCCACTGCTTCAGGCTCTTGT
Ccr10	Gpr2; Cmkbr9; MGC151420	A	Chemokine	Cmkbr9-95F	ACAAGGCTGATGTCCAGGCT	Cmkbr9-145R	GGGAGACACTGGGTTGGAAG
Ccr1l1	Cmkbr1l1; MGC156358	A	Chemokine	Cmkbr1l1-131F	TGGTGTTCATCATTGGCGTG	Cmkbr1l1-181R	TGAGCACCAGAACCACCAAG
Ccr2	Ckr2; Ccr2a; Ccr2b; Ckr2a; Ckr2b; mJe-r; Cmkbr2; Cc-ckr-2	A	Chemokine	Cmkbr2-653F	TGAGAAATATCTTGAGCCTGATCCT	Cmkbr2-732R	GCGAAACAGGGTGTGGAGAA
Ccr3	CKR3; Cmkbr3; CC-CKR3; Cmkbr1l2; MGC124265; MGC124266	A	Chemokine	Cmkbr3-857F	CCATGCAGGTGACTGAGGTG	Cmkbr3-907R	CTGGGTTGACACAGCAGTGG
Ccr4	LESTR; Sdf1r; CHEMR1; Cmkbr4; MGC151418	A	Chemokine	Cmkbr4-477F	GATCACGTGGTCAGTGGCTG	Cmkbr4-527R	CTGAACAAGAGGCCTGGGAG
Ccr5	AM4-7; CD195; Cmkbr5	A	Chemokine	Cmkbr5-219F	CTTGGCCATCTCTGACCTGC	Cmkbr5-269R	TGAGCCCAGAATGGTAGTGTGA
Ccr6	Cmkbr6	A	Chemokine	Cmkbr6-697F	TTGGTGCAGGCCCAGAA	Cmkbr6-762R	CACGAGAACCACAGCGATCA
Ccr7	EBI1; CD197; Ebi1h; Cdw197; Cmkbr7	A	Chemokine	Cmkbr7-196F	TCTGTCATCTGCTTCGTGGG	Cmkbr7-246R	CGTCAGTATCACCAGCCCGT
Ccr8	mCCR8; Cmkbr8; MGC123958; MGC123959	A	Chemokine	Cmkbr8-44F	ACCCTGATTTCTTCACCGCC	Cmkbr8-94R	TGCCCCTGAGGAGGAACTCT
Ccr9	Cmkbr10; GPR-9-6	A	Chemokine	Cmkbr10-988F	AAGACCCTGAAGAACCTGGGA	Cmkbr10-1038R	GAATGAAACCCACTGGGCCT
Ccrl1	PPR1; CCBP2; CCR11; VSHK1; CCX-CKR; Cmkbrl1; CCX-CKR1; A630091E18Rik	A	Chemokine	Ccr11-599F	TTCAGATGCTGGAAATCGGC	Ccr11-649R	CATGATGAGAAACGGGACC
Ccrl2	E01; CCR11; L-CCR; Cmkbr1l2; 1810047I05Rik	A	Chemokine	Cmkbr1l2-421F	CGACTGGCCTCCATCTTCAC	Cmkbr1l2-471R	GACGCACGCAACAATACCAC
Cx3cr1		A	Chemokine	Cx3cr1-371F	TCAGCATCGACCGGTACCTT	Cx3cr1-435R	CTGCACTGTCCGGTTGTTCA
Cxcr3	Cd183; Cmkar3	A	Chemokine	Cmkar3-738F	CCAGAGGCGTTTTCGAGCTA	Cmkar3-788R	AAGGCTGCCACCACCACTAC
Cxcr4	CD184; LESTR; Sdf1r; Cmkar4; PB-CKR; PBSF/SDF-1	A	Chemokine	Cmkar4-159F	TGGCATAGTCGGCAATGGA	Cmkar4-225R	CGTCATGCTCCTTAGCTTCTTCT
Cxcr5	Blr1; Gpcr6; MDR15; CXC-R5; CXCR-5	A	Chemokine	Blr1-250F	ACTCGGAGCTCAACCGAGAC	Blr1-300R	AAGGTCGGCTACTGCGAGG
Cxcr6	BONZO; STRL33; BB217514	A	Chemokine	Cxcr6-83F	ACAGCCAGGAGAACAAACGC	Cxcr6-133R	AGGGCAAAAAGACCTCCTTGA
Cxcr7	Rdc1; Cmkor1; AW541270	A	Chemokine	Cmkor1-477F	GGTACGCCGTGTTGTATGCA	Cmkor1-540R	GGTATCAGGCAGGGACACAAA
Il8ra	Cxcr1	A	Chemokine	Il8ra-225F	CCGATCCGTCATGGATGTCT	Il8ra-294R	GGGCAGGGTCAATGAAAAGA
Il8rb	CD128; CXCR2; IL8RA; CDw128; Cmkar2; Gpcr16; IL-8Rh; IL-8rb; mIL-8RH	A	Chemokine	Cmkar2-751F	GTCATCTTCGCTGTCGTCCTT	Cmkar2-801R	GTTGTAGGGCAGCCAGCAG
Xcr1	GPR5; Ccxcr1	A	Chemokine	Ccxcr1-665F	TCTTCACCGTCGTGGTAGCA	Ccxcr1-715R	TGAGGTTGTAGGGAGCCCAG
Cckar	AW106902	A	Cholecystokinin	Cckar-212F	GGATGCGGACTGTCACCAAC	Cckar-262R	GGTCACTGACAGCCAGGGAC
Cckbr	CCK2R; CCKR-2	A	Cholecystokinin	Cckbr-210F	CGGAAACGTGCTCATCATTG	Cckbr-273R	GGCGTTGGTGACCGTTCTT
Cysltr1	Cyslt1; CysLT1R; BB147369	A	CysLt	Cysltr1-305F	GCAAGTGGCTCTTTGGTGACT	Cysltr1-380R	AAGATGCTACAATAGAGGTTAACGTACAA
Cysltr2	Cltr2; Cyslt2; CYSLT2R; 2300001H05Rik	A	CysLt	Cysltr2-180F	CATGCTCAACCTGGCCACTT	Cysltr2-230R	AAGGGCAAGGTGCTGATGAA
Drd1a	Drd1; Drd-1; Gpcr15; C030036C15Rik	A	Dopamine	Drd1-693F	GGAGAGGGCAGCAGTCCAT	Drd1-759R	GCATTCGACAGGGTTTCCAT
Drd2	D2R; Drd-2	A	Dopamine	Drd2-85F	GCAGACAGGCCCCACTACAA	Drd2-135R	GATGAGGAGGGTGAGCAGCA
Drd3	D3R	A	Dopamine	Drd3-135F	TGGCAACGGTCTGGTATGTG	Drd3-185R	GTCTGTAGGGCTCGCTCCC
Drd4	D4R; Drd-4; AW125663	A	Dopamine	Drd4-895F	AGAAGGAGAGGCGCCAAGAT	Drd4-945R	GACTCTCATTGCCTTGCGCT
Drd5	D5R; Drd-5; Drd1b; Gpcr1	A	Dopamine	Drd5-402F	GGACCGGTACTGGGCTATTTC	Drd5-466R	GGGCTACACGCTGGGTCAT
Darc	FY; Dfy; GPD; CCBP1; CD234; ESTM35; AA162249	A	Duffy	Dfy-710F	CTGGCCCCTGGGTTAGTGT	Dfy-782R	TCAAATATGAGAACCATCCCATGA
Gpr109a	HM74; Pumag; PUMA-G; mHM74b; Gpr109b	A	Eicosanoid	Puma-g-552F	GTGGCACGATGCTATGTTCCT	Puma-g-619R	TGCCTGAGCAGAACAAGATGA
Gpr81		A	Eicosanoid	Gpr81-885F	CAGCCTGAAGCCCAAACG	Gpr81-949R	TCGAAATTGGCATCTCTTCTGA
Ednra	ETa; ET-AR; Gpcr10	A	Endothelin	Ednra-566F	CCTGGAGCCGAGTTCAAG	Ednra-615R	TTCAATGGCGGTAATCAAG
Ednrb	ETb; ET-B; ET>B<; ETR-b; Sox10m1; AU022549	A	Endothelin	Ednrb-384F	GAACAAGTGCATGCGCAATG	Ednrb-434R	AGAGCCAGACTGGCGATCAA
Gpr37	Pael-R; AI848630; Ednrbl1	A	Endothelin	Gpr37-742F	GCCTATGCGGTCATGTGCTTA	Gpr37-810R	CATCACTGCCAAGTTGCCAAT
Gpr37l1	CAG-18; D0Kist8; AW047233; Ednrbl2	A	Endothelin	AB016602-785F	ACCTCCTGGGCCTCATCAAC	AB016602-835R	TGATGGCGCCCTTAAAGAAG
Ffar1	Gpr40	A	FFA	Gpr40-723F	TGCCTCCAATGTGGCTAGTTT	Gpr40-795R	CCCTGTGATGAGTCCCAACTTC
Ffar2	Gpr43; GPCR43; MGC28611	A	FFA	Gpr43-306F	CATCAGCATGGAACGCTACCT	Gpr43-369R	TGGCCGGCGGGATAA
Ffar3	Gm478; Gpr41	A	FFA	Gpr41-410F	TCCTGGCATCGGCTCACT	Gpr41-479R	CCCTGGCTGTAGGTTGCATT
Gpr119		A	FFA	Hgpcr2-822F	CAACCCACTCATCTATGCCTATTG	Hgpcr2-888R	TCCCAGGGCCATGTGGTA
Gpr120	GT01; KPG_013; AI552415; Pgr4	A	FFA	Pgr4-333F	CCACCTGCTCTTCTACGTGATG	Pgr4-394R	CCGCGGCCAGTGTGA
Fpr1	FPR; LXA4R; fMLF-R	A	FMLP-related peptide	Fpr1-882F	GAAAATCACAAGCCCCTTGG	Fpr1-932R	AGCATTGGATTGAGGCAGCT
Fpr2	Fpr-rs2; MGC151443; E330010I07Rik	A	FMLP-related peptide	Fpr-rs2-365F	ACCGCTGCATTTGTGTTCTG	Fpr-rs2-415R	CAGTGCGGTGGTTCTGAGC
Fpr3	ALX; Fprl1; Lxa4r; LXA4-R; Fpr-rs1	A	FMLP-related peptide	Fpr-l1-608F	TCATCAGGTTCATTGTTAGCTTCAG	Fpr-l1-688R	TGTGAATCTTTGTAGTGATGAGTCCAT
Fpr-rs3		A	FMLP-related peptide	Fpr-rs3-383F	TGCACCCAGTATGGGTTCAG	Fpr-rs3-451R	TCCAAGCTCCAACAATCACTTTC
Fpr-rs4		A	FMLP-related peptide	Fpr-rs4-447F	TTGGATATTTGCTCTGCTGCTTAC	Fpr-rs4-517R	CCCCTCTTGCATCTCTCACTGT
Fpr-rs6	MGC129278; MGC129279	A	FMLP-related peptide	Fpr-rs6-820F	AATATTGACGCGTGGGTGAAC	Fpr-rs6-892R	CATAGAGTATTGGGTTGAGGCAACT
Fpr-rs7		A	FMLP-related peptide	Fpr-rs7-664F	GGACTCATGGCTGCCAAGA	Fpr-rs7-736R	CAGCAGTGAGGACACGTAAAGG
Galr1	Galnr1	A	Galanin	Galr1-84F	CATTGGCGTGGAGAACTTCA	Galr1-134R	GCGAAAATCAGGCCAAACAC
Galr2	mGalR; MGC151357; MGC151359	A	Galanin	Galr2-696F	GACACGGATGATCGTCATCG	Galr2-746R	GGCATCCAACAGAGGCAGAA
Galr3	Galnr3	A	Galanin	Galr3-2F	TGGCTGACATCCAGAACATTTC	Galr3-90R	CAACAGGAAGATGAGGGCAAA
Ghsr	C530020I22Rik	A	Ghrelin	Ghsr-300F	CCGCCTCTGGCAGTATCG	Ghsr-365R	CTGACAAACTGGAAGAGTTTGCA
Gnrhr		A	Gnrh	Gnrhr-14F	CATCTCTTGAGCAGGACCCAA	Gnrhr-64R	GGATGCTGTTGTTGATGGCC
Hrh1	Bphs	A	Histamine	Hrh1-956F	GCTCAAAGGCCAATGACCAG	Hrh1-1006R	TCTGCTCATCCATTTTGGGC
Hrh2		A	Histamine	Hrh2-257F	TTGGCCAGGTCTTCTGCAAC	Hrh2-307R	TGCAGAGCATCACATCCAGG
Hrh3	AW049250	A	Histamine	AY044153-1062F	GAAGGTAGCCAAGTCGCTGG	AY044153-1112R	CAGCAGAGCCCAAAGATGCT
Hrh4	H4; H4R; BG26; HH4R; AXOR35; GPRv53; GPCR105; MGC130500	A	Histamine	Hrh4-401F	CTCAAATGGTGGCTGTTTGGA	Hrh4-451R	TCATCGGGCCATTTACCAAG
Fshr	FSH-R	A	Hormone protein	Fshr-1887F	CAAGAACTTCCGCAGGGACTT	Fshr-1956R	AATCTGGGCTTGCACCTCAT
Lhcgr	Lhr; LH-R; Gpcr19-rs1	A	Hormone protein	Lhcgr-1515F	CCTTGTGGGTGTCAGCAGTTAC	Lhcgr-1587R	TTGTGACAGAGTGGATTCCACAT
Tshr	hyt; pet; AI481368; hypothroid	A	Hormone protein	Tshr-323F	TCCGGAACACCAGAAGCTTAA	Tshr-373R	GCTCTGTCAAGGCATCAGGG
Kiss1r	Gpr54	A	KiSS-1	Gpr54-127F	TGGCTGGTTCCCCTGTTTT	Gpr54-201R	GATAACGTAGATGACCAATGAGTTTCC
Lgr4	Gpr48; 9130225G07; A930009A08Rik	A	LGR	Gpr48-2132F	CCATCAGCCCCGAGATAATG	Gpr48-2203R	GGACTGGATTCAGGCAAGCA
Lgr5	FEX; Gpr49	A	LGR	Gpr49-100F	TGCCCATCACACTGTCACTGT	Gpr49-150R	CACCCTGAGCAGCATCCTG
Lgr6	D830026M09; A530037C04Rik	A	LGR	Lgr6-2730F	CAGGCTGGAGGGAAACCA	Lgr6-2802R	TCCCTTCATGGGAGGTTGTG
Ltb4r1	BLT1; BLTR; Ltb4r; mBLTR	A	Lt	Ltb4r1-22F	CCTGCAGCACCTTCTTCTCC	Ltb4r1-72R	AATGGGCAACAGAGACAGGG
Ltb4r2	BLT2; MGC123942; MGC123943; 5830462O07Rik	A	Lt	Ltb4r2-828F	GGCTTTCTTCAGTTCCAGCG	Ltb4r2-878R	CCCGCAGTGAAGACATAGAGC
Mas1	Mas-1	A	Mas-related	Mas1-265F	GACTATGCTTTAGACTATGAACTC	Mas1-329R	GTCACCGATAATGTCACGAT
Mrgpra1	MrgA1	A	Mas-related	MrgA1-763F	TGTGCCAACCCCATCATTTA	MrgA1-813R	CAACCGATGCCTGAAGGATC
Mrgpra2	MrgA2	A	Mas-related	MrgA2-818F	AGCACCAGACCCTCAAAATGG	MrgA2-868R	CAGGAGTGTCCTGCAGTGCA
Mrgpra3	MrgA3	A	Mas-related	MrgA3-1F	ATGAACGAAACCATCCCTGG	MrgA3-51R	GTCTGGGATCAGGGTCTCGA
Mrgpra4	MrgA4	A	Mas-related	MrgA4-54F	CATCGAGACCCTGATCCCAA	MrgA4-104R	CCGACCAGTCCGAAGATGAT
Mrgpra6	MrgA6	A	Mas-related	MrgA6-40F	TTGATGATCGTCATCCTCGG	MrgA6-90R	CACAATGGCGTTTCCTGTCA
Mrgprb1	MrgB1	A	Mas-related	MrgB1-135F	GGTTGGAAATGCCACAGTGTT	MrgB1-185R	TTCCTGCTCATCTGGAAGCC
Mrgprb2	MrgB2; MGC130390; MGC130391; 4833406I20Rik	A	Mas-related	MrgB2-113F	AAGCCATGATTTTGCTTTCCA	MrgB2-163R	TTAGTCCCATCCCAACCAGG
Mrgprb3	MrgB3	A	Mas-related	MrgB3-156F	GGGCTTCCAGATATGCAGGA	MrgB3-206R	GCCAGGTTGAGGATGTAGGC
Mrgprb4	MrgB4	A	Mas-related	MrgB4-209F	TGGCTGGTGCTGATTTCTTG	MrgB4-259R	CCAGGGAATGCACAACTTGA
Mrgprb5	MrgB5	A	Mas-related	MrgB5-800F	ACAGCTGTGCCAATCCCATC	MrgB5-850R	GCTGCCTAATGGAGCCAACA
Mrgprd	MrgD; TGR7; Gm499	A	Mas-related	MrgD-471F	GATGAACTTCCTGGCTTCTTTCTT	MrgD-539R	ACCTTGAAGCACTGGTGTTTGTT
Mrgpre	MrgE; Ebrt3; C130069N09Rik	A	Mas-related	MrgE-473F	GCACCCAGTTCTTTGGAGCA	MrgE-523R	GCCACAGCATGTCACACAGG
Mrgprf	MrgF; BC019711; MGC18825	A	Mas-related	MrgF-295F	GGGCTCTGCACATTCTTCACA	MrgF-345R	GATGCTAATGGCTGGCAGGA
Mrgprg	MrgG; Gm1098	A	Mas-related	MrgG-469F	TGCCTCAAGTACCATTGGACC	MrgG-519R	GCCAGACAGTACCGCTAGCC
Mrgprh	MrgH; Gpr90	A	Mas-related	Gpr90-6F	GCCATTGGCAATGACCTTGTA	Gpr90-56R	TTTCTGGTGGGTTGTGTGGAT
Mchr1	Gpr24; Mch1r; MCH-1R; Gpr24-9; AW049955	A	Melanin-Concentrating Hormone	Gpr24-822F	GCTGCAGCTGACCCAGTTG	Gpr24-885R	CGCATTGTACAGGTAGACGAATG
Mc1r	Tob; Mshra	A	Melanocortin	Mc1r-547F	CACACAGCCGTTCTGCTCTG	Mc1r-597R	TGCCAGCATGGCTAGAAAGA
Mc2r	ACTHR	A	Melanocortin	Mc2r-371F	TTGCAGCTGACCGTTACATCA	Mc2r-437R	CGGCGCATGGTCACAA
Mc3r	MGC124211; MGC124212	A	Melanocortin	Mc3r-774F	CTTCCTCCACCTGGTCCTCA	Mc3r-824R	ATGCAGTAGGGATTGGTGGG
Mc4r	Glu3; Fatboy	A	Melanocortin	Mc4r-252F	TAGCCTGGCTGTGGCAGAT	Mc4r-318R	CAGGGTAATGACGATGGTTTCC
Mc5r		A	Melanocortin	Mc5r-360F	CTATGTGGGCAGCTTAGCCG	Mc5r-410R	GCATTGGACATGCTCACCAG
Gpr50	H9	A	Melatonin	Gpr50-244F	GACATGCTGGTGGCCATCT	Gpr50-308R	TCCCAGCCCCCAACTGA
Mtnr1a	MR; MelR; MGC151277	A	Melatonin	Mtnr1a-215F	TAGCTGTGGCAGACCTCGTG	Mtnr1a-265R	TCAGCACCAAGGGATAAGGG
Mtnr1b	Mel1b; Mel-1B-R; MGC129286; MGC129287	A	Melatonin	Mtnr1b-268F	CTCCAGGCCCGAAGGAA	Mtnr1b-341R	GTTAGGAAACTGCGCAAATCACT
Nmur1	FM-3; Gpr66; NMU1R; NmU-R	A	NeuromedinU	Gpr66-296F	TGAGTGTGGAGCGTTATGTGG	Gpr66-346R	CAGACTTGGCTTGGAGTGGG
Nmur2	Nmu2r	A	NeuromedinU	Nmur2-378F	TCTCAGTGTCACCACGGTTAGC	Nmur2-439R	TGGCTCGGAATGGATGGA
Npffr1	Gm236; NPFF1; Gpr147; OT7T022	A	Neuropeptide FF	Npff1r-626F	CGCGAGAGGAGCATCACTTC	Npff1r-695R	GCCTCCCAGCACGAGTAGAG
Npffr2	HG31; Gpr74; NPFF2	A	Neuropeptide FF	Gpr74-188F	ATACTGTCGTTTGCTTTATTGTG	Gpr74-330R	TCCTGCTATGATGTTGTCCA
Npsr1	GPRA; MVTR; VRR1; PGR14; Gpr154; 9330128H10Rik	A	Neuropeptide S	Pgr14-40F	CAGACTGTGCCGATGCTAGATT	Pgr14-113R	GCCACCAGTGCTTCAGTGAA
Npy1r	Npyr; Y1-R	A	Neuropeptide Y	Npy1r-526F	CAAATTCTGACCGACGAGCC	Npy1r-576R	CTTGAACGCCGCAAGTGAC
Npy2r	MGC124241; MGC124242; MGC124244	A	Neuropeptide Y	Npy2r-78F	GCCAGGGCACACTACTCCTAGA	Npy2r-155R	TCGACCAGTTTGGTGCTGTCT
Npy5r	Y5R; MGC151353; MGC151355	A	Neuropeptide Y	Npy5r-345F	CTCCCCTTTCACCCTGACCT	Npy5r-395R	TTGCCGAACATCCACTGATC
Npy6r	MGC124158	A	Neuropeptide Y	Npy6r-696F	CGTTCTCTGCCTCCGAAAAA	Npy6r-770R	TTGTTCTCATTGAGACGGCTCTT
Ppyr1	Y4; Npy4r; NYYR-D	A	Neuropeptide Y	Ppyr1-773F	GGCAGATGAAGCGGATCAAC	Ppyr1-823R	CAAAGGCAGTCACCATTGTCA
Npbwr1	Gpr7	A	Neuropeptides B/W	Gpr7-200F	CGCCGCGCATGAAGA	Gpr7-263R	AAGAGCTCATCGGCGATAGC
Ntsr1	NTR1; NT-1R; NTR-1; Ntsr	A	Neurotensin	Ntsr-1177F	CGCCGCCGAAAGAAGAG	Ntsr-1240R	ACGCATGGTTGCTGGACAT
Ntsr2	NT2R; NTRL	A	Neurotensin	Ntsr2-1046F	ATGTCAGCTCGGCAGTGACC	Ntsr2-1096R	AGGAGGAAGACACGGCATTG
Oprd1	Nbor; mDOR; DOR-1	A	Opioid/Nociceptin	Oprd1-367F	GCTGTGCTCTCCATTGACTACTACA	Oprd1-437R	CGGTCCACGCTCATCATG
Oprk1	KOR; R21; KOR-1; Oprk2; MGC151172	A	Opioid/Nociceptin	Oprk1-116F	ATGGCAGTGTGGGCTCAGAG	Oprk1-166R	GAGAGATGTGCGCGGACTC
Oprl1	KOR3; ORL1; Oprl; XOR1; morc; LC132; MOR-C	A	Opioid/Nociceptin	Oprl-809F	TGGGCTGCTGGACACCTG	Oprl-877R	TCTCACTACCTGGCTGAACAC
Oprm1	mor; Oprm; muOR; MOP-R; MOR-1; MOR-1O	A	Opioid/Nociceptin	Oprm-350F	CCACTAGCACGCTGCCCTT	Oprm-400R	GCCACGTTCCCATCAGGTAG
Opn1mw	Gcp	A	Opsin	Opn1mw-858F	TACTGCCCACCCTGGCTATG	Opn1mw-908R	GATGGTAGGGAGGCCACAAG
Opn1sw	Bcp; AW551857	A	Opsin	Opn1sw-403F	TGTAAACCCTTCGGCAGCAT	Opn1sw-468R	CCAAGTAGCCAGGACCACCAT
Rgr		A	Opsin	Rgr-773F	CCACAATCAACGCCATCAAC	Rgr-843R	AGACAGACACTGCCAGGTTCCT
Rrh		A	Opsin	Rrh-6F	GAGTGAGGCTTCGGATTTTAACA	Rrh-79R	CGCTGTGCTCAGTCCTTGAA
Hcrtr1	Ox1r; MGC141357	A	Orexin/Hypocretin	Hcrtr1-346F	TGGTACCACATCAGCCTTGGT	Hcrtr1-410R	GGTGCTGAGCCTCCAGTTGT
Hcrtr2	OX2R; mOXR2; mOX2aR; mOX2bR	A	Orexin/Hypocretin	Ox2r-583F	GCCAAACGGGCTCGAAA	Ox2r-653R	ATGGCTTGAGGAATCATTATGATG
Cmklr1	DEZ; Gpcr27; mcmklr1	A	Orphan	Cmklr1-242F	TGGCCGACTTCCTGTTCAAC	Cmklr1-292R	CCGCGTAGGTGATGTGCAT
Gper	Ceprl; FEG-1; Gpr30; CMKRL2; GPCR-Br; 6330420K13Rik	A	Orphan	Gpr30-752F	GCCCACGCAGGCAGAA	Gpr30-821R	GGCAGCCAGCAGATGAAGA
Gpr1	MGC41704	A	Orphan	Gpr1-832F	AATGTGCTGCAGGGTGGAA	Gpr1-901R	GGATGGGATTCAAGCAGCTATT
Gpr101	GPCR6; Gm365	A	Orphan	Gpr101-1506F	CATCACTGAATTTCAGGCTAGCA	Gpr101-1575R	AATGTTGCACTGATTGGCATCT
Gpr135	PAFR	A	Orphan	Cckr-l-1134F	GCCTAGCCAAGGCCTAGGTT	Cckr-l-1196R	TTGGCACAGCCATTTCGA
Gpr141	PGR13	A	Orphan	Gpr141-343F	CTCATCTTCTTCAAGCGTAG	Gpr141-446R	GGCACAACAATAACAATCAC
Gpr146	PGR8; MGC7035; BC003323	A	Orphan	Pgr8-526F	GAGTGTGCCCGGATGCA	Pgr8-588R	CACGTAGCCGATGACCACAA
Gpr149	PGR10; 9630018L10Rik	A	Orphan	Pgr10-1922F	TCAGCCAATCCTCCACAAAAG	Pgr10-1995R	GCAGGAGACGAATCTGTTTTCC
Gpr15	4933439K08Rik	A	Orphan	Gpr15-772F	AACACTTTCAAGCTCCTAGCCATT	Gpr15-841R	GCAAAGCCTCGGAGTGAAAA
Gpr150	PGR11; C030001A19Rik	A	Orphan	Pgr11-804F	CAGTATGGCCAGAGCCTCCTT	Pgr11-869R	CTCATTTTCAAGCTTTGCACCTT
Gpr151	GPCR; PGR7; GalRL; nGPCR-2037; C130082O03Rik	A	Orphan	Pgr7-480F	AGTGCTGGCGGGCATCT	Pgr7-546R	GGTGGTGCTAAAGAGCCATTCT
Gpr152	Gm673; A930009H15Rik; Pgr5	A	Orphan	Pgr5-212F	TCAGCTTGGCCCTCTCTGA	Pgr5-287R	TGCCCTCCATGCTGGATTT
Gpr160	GPCR150; 1700025D19Rik	A	Orphan	Gpcr150-657F	GGCCGCCCTCTACTTTCCT	Gpcr150-729R	CCTGGGCAAGAGTGCTTCTC
Gpr161	vl; Gm208; Gm208Gpr; Re2	A	Orphan	Re2-591F	GCCGTTCGTGGTGACTAGCT	Re2-665R	AGGAGGGCAGAGAAGTTGCA
Gpr17	AI853548; MGC99918	A	Orphan	Gpr17-381F	CGCCTTCCTGTGGATCGT	Gpr17-458R	GTGTGGTTGGTCTGCACTGTCT
Gpr171	H963; A630006E05; F730001G15Rik	A	Orphan	BC024054-782F	TCGCACTCTTCAAAGCCAAA	BC024054-853R	ACAGGATTGGATCAAAACACAAATT
Gpr176	Gm1012; MGC62396; Agr9	A	Orphan	BG969099-380F	GGCGCAATGAGGATTTCGT	BG969099-449R	GATGTGAAGAAGGTCAGCACCAT
Gpr18		A	Orphan	Gpr18-284F	GCATCTTCCTGATTGGGCTG	Gpr18-334R	TGAAAACCCACAACGCAGTG
Gpr183	Ebi2	A	Orphan	Ebi2-524F	CCACTTGCATGGAGTATCCAAA	Ebi2-590R	CAGGCTCCGAGCAGAATCC
Gpr19		A	Orphan	Gpr19-393F	GTGCAAGGTGGTCCGCTACT	Gpr19-457R	TGGAGAGCAGCACGTAGATCTG
Gpr20	A430106B11Rik; Gpcr5-1	A	Orphan	Gpcr5-1-1531F	AAGGCCGTGTGCATCTTTGT	Gpcr5-1-1598R	GACTTCACACCCAGCACAGACA
Gpr22	AW061316; MGC107197; 2900068K05Rik	A	Orphan	Gpr22-89F	AAAACACCAACTGCTCCAAAAGA	Gpr22-170R	CGCACCGTGACGTTTGATT
Gpr25	Gm1300	A	Orphan	Gpr25-96F	CCTGGACCAAGTGGAGTTGTG	Gpr25-166R	GGTAGAGCGCTGGGATGATG
Gpr31		A	Orphan	Gpr31-224F	TGAAGGGCAAGACCTGGAAA	Gpr31-291R	GCTGAATGCCAGCAAGAAGAG
Gpr33		A	Orphan	Gpr33-565F	TGGGAGAGCAAAGAGCATCA	Gpr33-630R	GAAGCGGCCGACGAAAC
Gpr34		A	Orphan	Gpr34-186F	GGTTGGAAACATCATTGCCC	Gpr34-236R	CTTTTACGGTGAATGCCCAGA
Gpr35	KPG_007	A	Orphan	Gpr35-460F	ATGCAGGAGGGTGGCTTCT	Gpr35-523R	AGAAGGCAGTGGTGCTGAAATT
Gpr39	4933415E13Rik	A	Orphan	Gpr39-550F	CCCACTCACAAGGGACTCAAC	Gpr39-616R	TGGAGTTTCCAGGTTCATCGT
Gpr55	Gm218	A	Orphan	Gpr55-176F	CTATCTACATGATCAACTTGGCTGTTT	Gpr55-251R	TGTGGCAGGACCATCTTGAA
Gpr61		A	Orphan	Gpr61-1214F	CCCCTGTTGTTGACTTTCGAA	Gpr61-1284R	GAGTTGCTGCTCCAGGAACTCT
Gpr62	4933402E03Rik	A	Orphan	Gpr62-54F	TATCCTGGCGGTTCTCGTAGA	Gpr62-161R	AAGTGCGCTAAGTAGAAGGCATCT
Gpr75		A	Orphan	Gpr75-723F	CTGTGTGGTCATCGTGTTGTCA	Gpr75-792R	AACCATTTGCACCAGGGAAA
Gpr82		A	Orphan	Gpr82-544F	GAAGGACAGAGCCAGTGCTACA	Gpr82-611R	AGACCCGCAATCTGAGAAGGT
Gpr84	EX33	A	Orphan	Gpr84-627F	TCGAGCACTGGACCAATACG	Gpr84-677R	TGATGAGAGCGGATGCTGG
Gpr88	Strg; AW061286	A	Orphan	Gpr88-379F	TCCCTTCTGTCCCATTGCC	Gpr88-429R	GGTGATGAGCAGGTAGCGGT
Opn3	ERO; Ecpn; panopsin; MGC124138	A	Orphan	Opn3-386F	CCCTCACTGTGCTGGCCTAT	Opn3-436R	CTCTGGCATGTACCACACGG
Opn4	Gm533; 1110007J02Rik	A	Orphan	Opn4-1162F	TCCACATTGAGCAGCCAGTC	Opn4-1212R	CTTCCGTCCAGAGATCCAGC
Opn5	PGR12; Gpr136; TMEM13; Neuropsin	A	Orphan	Pgr12-668F	TCCTGATTGCCTGGATTCCT	Pgr12-734R	ATGGAGTCTGGCCTTCCAAA
Gpr12	Gpcr01; Gpcr12; Gpcr20; Gpcr21	A	Orphan A1	Gpcr12-759F	GGCTCTCATCCTAGGGACCTTT	Gpcr12-829R	TGTAATCGGCGATCAAGGAAT
Gpr3	Gpcr3; Gpcr20; Gpcr21	A	Orphan A1	Gpcr3-283F	CTGCACTTTGCGGCTGACT	Gpcr3-346R	GCACGCCGACCAGCAT
P2ry5	P2y5; 2610302I02Rik	A	Orphan A12	P2y5-408F	TTGCATTGCTGTGTGGTTCAC	P2y5-477R	AGAGTGGGTCGACTGAAAGAAAA
Gpr174	Gm376; Fksg79	A	Orphan A13	Fksg79-416F	TTATTGGCTGGCTGATCATCTG	Fksg79-491R	TTACCTGGAGTATCATCATTGGTTCT
P2ry10	P2Y10; 5830408N17Rik	A	Orphan A13	P2y10-102F	CCCGGGTCTCCTGGCTAA	P2y10-170R	GCCTTGTTCTTCTTGCTGATGA
Gpr139	PGR3; GPRg1; Gm495	A	Orphan A14	Pgr3-1291F	CCTTGGCTGGTCCACATCAT	Pgr3-1362R	AAAGAAGTTGATGGCTGTGTTCAG
Gpr142	PGR2	A	Orphan A14	Pgr2-454F	TCAGTCTGGATTGCAGTCTTGTTC	Pgr2-525R	GGCCCGATGGCGTAGAG
Gpr21	MGC130598; C230004C13Rik	A	Orphan A2	Gpr21-654F	CCAGCAGCACACAAAAGAAATC	Gpr21-723R	TTCCCCAGTCTCCCCATTC
Gpr52	EG620246	A	Orphan A2	Gpr52-256F	GCTGACCTCCTCGTTGGAGTT	Gpr52-335R	AATGACTCATGGACACCTGTAGAGTAA
Gpr26	A730021D22; 9630036A11Rik	A	Orphan A3	Gpr26-676F	GAACGGTGTCTGGAGGAACAG	Gpr26-747R	GGTCCCTATGAAGGTGCTGATC
Gpr45	AW046772; PSP24alpha; 9230112G11Rik	A	Orphan A6	Gpr45-878F	TCAGCCGGCGGTTCTATTAC	Gpr45-928R	CGCATGTGCTGGTGGTGTAG
Gpr63	Psp24-2; PSP24beta	A	Orphan A6	Gpr63-162F	TGAAACCATGACTAGCCCTGG	Gpr63-212R	GCTGTGCTGTTCACTGCCAA
Gpr165	6530406P05Rik; Pgr15	A	Orphan A7	Pgr15-140F	TGCTTCAGGCTGCATCCA	Pgr15-208R	TGTGGTCTGCCAACTTATCCAT
Gpr83	Gir; RP39; RP82; Gpr72; RP105; AW045253	A	Orphan A7	Gpr83-816F	TGGCGACGTGACCACAGA	Gpr83-880R	GCATCTTCACGGTGGTCTTCTT
Pgr15l		A	Orphan A7	Pgr15l-91F	TCAATAGAGGATCAAAGCTGCAAT	Pgr15l-168R	TGTTGGCCCTCCCCATT
Gpr153	PGR1; AI449320; 1110065N12Rik	A	Orphan A9	Pgr1-904F	CGTTACCGGGCGGATCT	Pgr1-970R	AATCTTCGTCGTTGGCCATAA
Gpr162	A-2; Grca; BC031437	A	Orphan A9	Grca-716F	TTGAGGTGCCAGCCATTGT	Grca-789R	GGCAGATTCAGAGCCATCCA
Oxgr1	Gm299; Gpr80; Gpr99; P2Y15	A	oxoglutarate	Gpr80-227F	CCTTGACGGACTTGCTGTATCTG	Gpr80-297R	CCAGTTTTCACCACTGGCATAG
Ptafr	PAFR	A	PAF	Ptafr-366F	CATCAAGACTGCACAGGCCA	Ptafr-416R	AGGGACAAAGAGATGCCACG
Prokr1	Pkr1; Gpr73; EG-VEGFR1	A	Prokineticin	Gpr73-57F	CTTTTCTGCACTCGATGGCC	Gpr73-107R	GTGAATGGTAACGAGCCGGT
Prokr2	PKR2; Gpr73l1; Gpcr73l1; EG-VEGRF2; B830005M06Rik	A	Prokineticin	Gpr73-l1-192F	CGGCATTGGCAACTTTGTCT	Gpr73-l1-252R	AAGGTTGCGCAGCTTCTTGT
Prlhr	GR3; Gm339; Gpr10; PrRPR	A	Prolactin RF	Gpr10-311F	TGTCCGACGTGCTCATGTGT	Gpr10-379R	AGCCCCGAGGTTCAAAGG
Gpr44	Crth2; Grp45; MGC130436	A	Prostanoid	Gpr44-10F	GTCACACTGAAGCCGCTCTG	Gpr44-60R	TGGAAGCTGGACCATCTCCT
Ptgdr	DP; PGD	A	Prostanoid	Ptgdr-275F	TAAAGGAACTGCTGCCTGCC	Ptgdr-325R	AGGCGAACGTTTCGCATAAC
Ptger1	EP1; 42kDa; Ptgerep1	A	Prostanoid	Ptger1-58F	CCCAGGCTCCCCAATACAT	Ptger1-142R	CCAGCGTCATGGAGAAGATAGG
Ptger2	EP2; Ptgerep2	A	Prostanoid	Ptger2-201F	GTTTCACGTGCTGGTAACGGA	Ptger2-251R	CAGGTTCCCAGCAGGTCAGT
Ptger3	EP3; Pgerep3; Ptgerep3	A	Prostanoid	Ptger3-883F	ATGGGAAAGGAGAAGGAGTGC	Ptger3-933R	AGCCAGGCGAACTGCAATTA
Ptger4	EP4; Ptgerep4	A	Prostanoid	Ptger4-1374F	TTTGCGAATTTCCGAGACCT	Ptger4-1424R	CTCTCAGAGTCCTGGCCCTG
Ptgfr	fp; PGF; AI957154	A	Prostanoid	Ptgfr-16F	TCCAAGCAGCCAGTGTCTCC	Ptgfr-66R	GCAGGTTGTGTTTGCGATGA
Ptgir	IP	A	Prostanoid	Ptgir-955F	TGGGTCTTCATCCTTTTCCG	Ptgir-1005R	CCAGAACTTGAGGCGTTGGA
Tbxa2r	TP; TXA2; MGC107665	A	Prostanoid	Tbxa2r-514F	TACAGTGTGCAGTACCCCGG	Tbxa2r-564R	CTGTGTCCCGAGTGTCAGGA
F2r	Cf2r; Par1; ThrR; AI482343; MGC28086	A	Proteinase-activated	F2r-1046F	CTGGTACGGAGGCAGCCTAC	F2r-1096R	TCGTCACACAGACGCAGAGG
F2rl1	Par2; PAR-2; Gpcr11	A	Proteinase-activated	F2rl1-1061F	GGGATCACGCCAGAAACG	F2rl1-1124R	GAGATTTGCATGCGATTCACA
F2rl2	PAR3; F730031A08	A	Proteinase-activated	F2rl2-549F	CACCTGCATGGGCATCAAC	F2rl2-618R	GCGTTTGGGCAGCTTCTG
F2rl3	PAR4	A	Proteinase-activated	F2rl3-117F	CCCTCTGGGTCCCACAGTAG	F2rl3-167R	GGCTTGTCTGAGGACTTCGG
P2ry1	P2Y1	A	Purinoceptor	P2ry1-439F	GCACACAGGTACAGTGGCGT	P2ry1-489R	GAGCCTGCCCAGAGACTTGA
P2ry2	P2Y2	A	Purinoceptor	P2ry2-884F	CCAGCGCCAACAGTTGTCTT	P2ry2-934R	TCTGCCCTGCCAGGAAGTAG
P2ry4	P2Y4; P2Y4R	A	Purinoceptor	P2ry4-187F	TGGGATGCAACAGCCACTTA	P2ry4-237R	CAAGGTGTCTGACAATGCCAA
P2ry6	P2Y6; 2010204J23Rik	A	Purinoceptor	P2ry6-50F	CCTGCGTCTACCGTGAGGAT	P2ry6-115R	CCACCAGCACCACCGAGTAT
C130060K24Rik	Gpr103-l	A	QRF	Gpr103-l-436F	CACATCTGCTGCCTGGAAGA	Gpr103-l-505R	TGACAAGGATGAAGGTGGTGTAGA
Qrfpr	AQ27; Gpr103; SP9155	A	QRF	Gpr103-564F	GGCCAGCCCCATGCA	Gpr103-631R	CAAGCGGCAGGAGGAAGAG
Rxfp1	Lgr7; Gm1018	A	Relaxin	Lgr7-1187F	TTCTCGCCAAACGCTTTTTC	Lgr7-1257R	TTTCAGTATGAAGATGGGAATCCA
Rxfp2	Lgr8; Great; Gpr106	A	Relaxin	Gpr106-1819F	GCAGAAGTGAGGAGCCACATC	Gpr106-1893R	GGCATCAGAGAACACGATAAAAAA
Rxfp3	Salpr; Rln3r1; GPCR135; BC053073	A	Relaxin	Salpr-862F	CTGTTGCTTGTGCGCTTCAT	Salpr-926R	GCTGCTCCTACTGCATCTGTTG
Rxfp4	SALPR; Gpr100; Rln3r2; GPCR142; MGC130215	A	Relaxin	Salpr-862F	CTGTTGCTTGTGCGCTTCAT	Salpr-926R	GCTGCTCCTACTGCATCTGTTG
Htr1a	Gpcr18	A	Serotonin	Htr1a-865F	ACCCTGGAGGTGATCGAGGT	Htr1a-915R	AAGGTCCCCTTTGGAGTTGC
Htr1b		A	Serotonin	Htr1b-236F	CGGCTAACTACCTGATCGCC	Htr1b-286R	TGGACACGAGCAGGTCAGTG
Htr1d	Gpcr14; AI853647	A	Serotonin	Htr1d-93F	GCAGGCTCTCAGAATCTCGC	Htr1d-143R	GCCAGTGTGATGACGGACAG
Htr1f	Htr1eb	A	Serotonin	Htr1f-80F	CCCTCACTCTGTCTGGGCTG	Htr1f-130R	CGAGGGAGTTGATGGTGGTT
Htr2a	Htr2; Htr-2; MGC124301; MGC124302; E030013E04	A	Serotonin	Htr2a-615F	TATATCCATGCCAATCCCAGTCT	Htr2a-685R	GCAGGCAGCTCCCTTCCT
Htr2b	5-HT2B; AJ012488; AV377389	A	Serotonin	Htr2b-432F	TCTCTGTGCCATTTCCCTGG	Htr2b-482R	TGAATTGGCTTTTTGATGGCT
Htr2c	SR1; 5HT1c; Htr1c; 5-HT2C; 5-HT2cR; 5-HTR2C	A	Serotonin	Htr2c-721F	GTCCTACGCCGTCAAACCCT	Htr2c-771R	TTCCTCCTCGGTGTGACCTC
Htr4	5-HT4; 5-HT<4L>	A	Serotonin	Htr4-629F	TGGCCTATTACCGAATCTATGTCA	Htr4-703R	TGGCTCCTGCCCGTTGTA
Htr5a	Htr5	A	Serotonin	Htr5a-147F	TCTAGCTGCGGCCACATTC	Htr5a-197R	AGGATGGTAGCCAGCACCAG
Htr5b	5-Ht5b; MGC141198	A	Serotonin	Htr5b-906F	CTTGATTGGCGTGTTTGTGC	Htr5b-956R	AGCTCCGTCAGGAAGAAGGG
Htr6	5-HT6; MGC144682; MGC144683	A	Serotonin	Htr6-192F	CCTGGTGTCGCTCTTCACGT	Htr6-242R	GGCATCACCACCAATCCC
Htr7	5-HT7; MGC151363	A	Serotonin	Htr7-998F	GGATCATCGTGGGAGCCTT	Htr7-1048R	ACAAGAGGAAAAACGGCAGC
Sstr1	sst1; Smstr1; Smstr-1	A	Somatostatin	Smstr1-111F	CATGGAAGAGCCTGGACGAA	Smstr1-161R	CCCTCGCTTAAGGTCCCATT
Sstr2	sst2; SSTR-2; Smstr2; Smstr-2	A	Somatostatin	Smstr2-719F	TCCGAGTGGGATCATCCAAG	Smstr2-769R	TGCGGGTCACCTTTTTCTCT
Sstr3	sst3; Smstr3; Smstr-3	A	Somatostatin	Smstr3-298F	TTCCTGGCTGCTCAGAACG	Smstr3-348R	CATGAGAGATCCAAAGGGCC
Sstr4	sst4; Smstr4	A	Somatostatin	Smstr4-896F	ACAGCTGTGCCAATCCCATT	Smstr4-946R	GCCGGAAGTTGTCAGAGAGG
Sstr5	sst5; Smstr5	A	Somatostatin	Smstr5-339F	GACGCTGGACGGCATCA	Smstr5-408R	CAGGTAGCGGTCGACACTCA
Gpr132	G2a	A	SPC/LPC	G2a-560F	CCCTGAGGATGAACAGCAAGA	G2a-627R	AGGGATGGCAAAGCCAAAG
Gpr4		A	SPC/LPC	Gpr4-687F	GAGCCTCATCGCCATTGTG	Gpr4-754R	CGGCGCTGCGAGACA
Gpr65	Dig1; TDAG8; Gpcr25	A	SPC/LPC	Gpcr25-2F	TGGCGATGAACAGCATGTG	Gpcr25-67R	AGACCACCGGGAACAAATAGTG
Gpr68	OGR1; BB131428	A	SPC/LPC	Gpr68-653F	CACAGAAGAGCCGCAAGGA	Gpr68-724R	GAAAGCAAGCCAGGAAGATGA
Edg5	Edg5; H218; LPb2; S1P2; Gpcr13; 1100001A16Rik	A	Sphingolipid/LPA	Edg5-617F	TGGCTCTGTACGTCCGAATCT	Edg5-684R	CGTCTGAGGACCAGCAACATC
Gpr6	Gm233; AI852874	A	Sphingolipid/LPA	Gpr6-986F	TCTATGCCTTCCGCA ACCA	Gpr6-1053R	GGATTGGAAACAGCCACAGAA
Lpar1	Edg2; Kdt2; lpA1; vzg-1; Gpcr26; AI326300; MGC29102; 5031439C20	A	Sphingolipid/LPA	Edg2-959F	CCACCTTCAGGCAGATCCTG	Edg2-1009R	GGCCATTAGGGTTCTCGTTG
Lpar2	Edg4; IPA2; LPA2	A	Sphingolipid/LPA	Edg4-928F	ATGTGTCTCCGCTGGTCCAG	Edg4-978R	GGCAGAAGCTGAGTAACGGG
Lpar3	Edg7; lpA3	A	Sphingolipid/LPA	Edg7-37F	TTCTACAACAGGAGCAACACAGACA	Edg7-107R	ACGCACAGGACGATCACAAG
Lpar4	LPA4; p2y9; Gpr23; 5730485F04Rik	A	Sphingolipid/LPA	Gpr23-304F	CGCCACTGGCCTTTTGG	Gpr23-379R	GCATGCTCCCATAGATGTTGGT
Lpar5	LPA5; GPR93; Gpr92; Gm1072	A	Sphingolipid/LPA	Gpr92-272F	GGCCTTTTCCAGGCTTCCT	Gpr92-337R	AGCTGCCGTACATGTTCATCTG
S1pr1	S1P; Edg1; IpB1; S1P1; lpB1; AI849002	A	Sphingolipid/LPA	Edg1-672F	CTACTCCTTGGTCAGGACTCGAA	Edg1-737R	CGACTGGCCTTGGAGATGTT
S1pr3	Edg3; LPb3; S1P3; AI132464	A	Sphingolipid/LPA	Edg3-234F	CATCGGCAACTTGGCTCTCT	Edg3-284R	ACCTTGTATGCTATGCCGGC
S1pr4	Edg6; S1P4; lpC1; MGC129298	A	Sphingolipid/LPA	Edg6-678F	GGCCATCTTTAGAGTGGTCCG	Edg6-728R	GGAGGACGTGGAGACTTCTGC
S1pr5	Edg8; S1P5; lpB4	A	Sphingolipid/LPA	Edg8-26F	CGCCGGTGAGTGAGGTTATT	Edg8-76R	GGAGCTTGCCGGTGTAGTTG
Gpr173	Sreb3; 3230401K02Rik	A	SREB	Sreb3-917F	GCTACTGGCGAGTGTTTGTGAA	Sreb3-981R	CCAAACAGCAGTGGCCAAGT
Gpr27		A	SREB	Gpr27-980F	CGGTGTGGCTGACATTCG	Gpr27-1072R	GAAACTGGGCTCGGAAACAG
Gpr85	2900026B03Rik; DKFZp761L08121; SREB2	A	SREB	Gpr85-369F	CGCCCATCACCGCTTCTATA	Gpr85-419R	GCCAAACACGTCCAAAAGGT
Sucnr1	Gpr91	A	succinate	Gpr91-207F	GTGCACCCTTCCCATCCTG	Gpr91-257R	TAGGTCCCCTTATCATTGGCA
Tacr1	SPr; NK-1R; NK1-R; Tac1r	A	Tachykinin	Tacr1-93F	AATTGTCCTTTGGGCAGCC	Tacr1-143R	ACCACGGAAGTCACCACGAT
Tacr2	Tac2r; MGC129144; MGC129145	A	Tachykinin	Tacr2-143F	TAACAGGCAACGCCACAGTC	Tacr2-193R	GCATTCTCTCATGGGCCAGA
Tacr3	Nk3r; Tac3r	A	Tachykinin	Tacr3-144F	AGTGACATCCCAGGCACCTT	Tacr3-194R	AACTGGTTCGTCAGGTTGGC
Taar1	Tar1; Trar1	A	Trace amine	Tar1-pending-170F	CCAACTGGCTCCTTCACTCC	Tar1-pending-220R	GACAGCCCAGCAGAAAGTCG
Taar2	Gm224; Gm225; Gpr58; Tarr2; Trar2	A	Trace amine	Trar2-174F	TGGATCTTGCCCAGAGAATGA	Trar2-240R	GCAGGCCATCAACGAGTACA
Taar3	Trar3	A	Trace amine	Trar3-521F	CTGGTATGCAGAGCTACGAGATTC	Trar3-594R	CCCCCAAAACTTGTTGAACGT
Taar4	Ta2; Gm226; Trar4	A	Trace amine	Trar4-288F	TGCTGCTGCAAACAGTTCTTG	Trar4-352R	GGTACATGGCACAGACAACGA
Taar5	Gm227; Trar5	A	Trace amine	Trar5-682F	AGGCAGGCTCAGCAGATCA	Trar5-750R	AGCTTTTCTTTCCCGCTTGAC
Taar6	Gm228; Trar6	A	Trace amine	Trar6-435F	GGTGTCTGTGTCTGGAATTTGC	Trar6-502R	ACACAGCGCCGCTGTACA
Taar7a	Gm229; Trar7	A	Trace amine	Trar7-674F	AACAGCAGGCTCAGAACATTGA	Trar7-748R	CCACCCTGTCCTTGTAGCTTTC
Taar7b	Gm698; Trar8	A	Trace amine	Trar8-798F	GAGAGAGAGGAAAGCAGCCAAA	Trar8-868R	AGTATGGCAGCCATGAAAGGA
Taar7c-ps	Taar7c; Trar9	A	Trace amine	Trar9-517F	GCTAAACAGCAGGCTCAGAACA	Trar9-592R	CCCTGTCCTTGTAGCTGTCTGAT
Taar7d	Trar10	A	Trace amine	Trar10-753F	GCAGACTGCCAGAGCATCAG	Trar10-823R	GGGTTTTGGCTGCTTTCCTT
Taar7e	Gm697; Trar11	A	Trace amine	Trar11-231F	GCTGCACTCTCCTGCCAACT	Trar11-299R	ACAGTCAGACCCACCAAGAAGTC
Taar7f	Trar12	A	Trace amine	Trar12-511F	TCCTGGCTCCTGTCCATCAG	Trar12-581R	TCCTCCAGCCCAGCTTCAC
Taar8a	Gm230; Trar13	A	Trace amine	Trar13-54F	TGGATCCTGTATTAAAACTCCCTATTC	Trar13-124R	CCCCAAAGCCATAGACCATGT
Taar8b	Gm1149; Trar14	A	Trace amine	Trar14-279F	TGGATCCTGTATTAAAACTCCCTATTC	Trar14-348R	CCCAAAGCCAAAGACCATGT
Taar8c	Trar15	A	Trace amine	Trar15-54F	TGGATCCTGTATTAAAACTCCCTATTC	Trar15-124R	CCCCAAAGCCATAGACCATGT
Taar9	Ta3; Tar3; Gm231; Trar3; Trar16	A	Trace amine	Trar16-19F	CCAGAACCGCCCATGGA	Trar16-90R	CCAGGGTGCGTAAGAGCTTT
Trhr	MGC124380; MGC124381	A	TRH	Trhr-1F	ATGGAGAATGATACTGTC	Trhr-96R	CACAAGTAAGATGGTAAC
Trhr2	TRH-R2	A	TRH	Trhr2-900F	CAGTGCCATCAACCCTGTCA	Trhr2-978R	CCGGCACCAGCACAGTTT
Uts2r	UTR; UTR2; Gpr14; UroII	A	Urotensin	AF441863-278F	CCCTGGCTGACCTGCTGTAT	AF441863-328R	AGGTGGCTACGATGAAGGGA
Avpr1a	V1a; AVPR; V1aR; Avpr1	A	Vaso/Oxy	Avpr1a-1153F	AGCATGAGCCGGAGACAGAC	Avpr1a-1203R	GTTTGTTGGGCTTCGGTTGT
Avpr1b	VIBR; VPR3; AVPR3; V3/V1b	A	Vaso/Oxy	Avpr1b-1177F	AGCCTCCATGCAAAGCCTAA	Avpr1b-1237R	CTCCATCCACCTGCTCCAA
Avpr2	DI1; DIR; ND1; V2R; ADHR; MGC124213; MGC124214; MGC124215; MGC129321	A	Vaso/Oxy	Avpr2-507F	TCTCAGCCTGCCTCAGCTCT	Avpr2-557R	CCATTTCCCACATCACGTTG
Oxtr	OTR	A	Vaso/Oxy	Oxtr-508F	CCGCAGGTGCACATTTTCT	Oxtr-575R	ATGAAGACCGCCCAGCAAT
Bai1	R75078; KIAA4089; mKIAA4089; B830018M07Rik	B	Brain-specific angiogenesis inhibitor	Bai1-3861F	CGGTTCACCCCGCTATCC	Bai1-3961R	CATCGCCAATAAAAGAGGACTTG
Bai2		B	Brain-specific angiogenesis inhibitor	Bai2-2056F	CGTGTTGTGGAAGATTTCATTCA	Bai2-2137R	CCAGATTGTCCGTGACAATGAG
Bai3	MGC107444; A830096D10Rik	B	Brain-specific angiogenesis inhibitor	Bai3-2859F	GGCTTCATTCTGTTGGGTCTTG	Bai3-2934R	AAGCCGGGTCCTGATTTTTC
Calcr	Clr	B	Calcitonin	Calcr-126F	GGTTGGCCGCAAGAAGCT	Calcr-203R	TCTCCTTCATAAGAGGGCAACTG
Calcrl	CRLR; AV071593	B	Calcitonin	Calcrl-158F	AGGACCCCATTCAACAAGCA	Calcrl-208R	CGTCCCAGGTCCTATTGCAG
Crhr1	Crhr; CRFR1; MGC124237; MGC124240	B	CRH	Crhr-471F	CCTCATCTCGGCTTTCATCC	Crhr-521R	AGCTGGACCACAAACCACGT
Crhr2	Crfr2; CRF-R2; CRFR2beta; CRFR2alpha	B	CRH	Crhr2-392F	ATTACCGAATCGCCCTCATTG	Crhr2-442R	CCACGGAAACACAGTGACCC
Cd97	TM7LN1; AA409984	B	DAF	Cd97-1424F	AGCCACGTCACGAGCTGATA	Cd97-1494R	GCCGTCGGTGTCCCAGTAC
Emr1	Ly71; F4/80; Gpf480; TM7LN3; DD7A5-7; EGF-TM7	B	EGF-like, mucin-like receptor	Emr1-1949F	TCAGCCATGTGGGTACAGTCA	Emr1-2015R	CACAGCAGGAAGGTGG CTATG
Emr4	FIRE; Gpr127; EGF-TM7; D17Ertd479e	B	EGF-like, mucin-like receptor	Emr4-1085F	TGTGCCGACCCATTCAGAAT	Emr4-1159R	GGAGGTCAGCCAGGAAAAGG
Ghrhr	lit; Ghrfr; little	B	GHRH	Ghrhr-376F	TTCTCCACGGTGAAGATCATCTAC	Ghrhr-440R	GCCACGCAGAGGGCTACA
Gipr	GIP-R; Gm160; Gm1081	B	GIP	Gipr-1067F	TGACGGAGGAACAGGTTGAAG	Gipr-1139R	TGGAAGGAACTTAGGAAGATTTCAAA
Gcgr	GR	B	Glucagon	Gcgr-680F	TGGCCACAGTGATCATGCA	Gcgr-747R	GTACACGCCCTCTACCAGCAA
Glp1r	GLP-1R; GLP1Rc	B	Glucagon	Glp1r-82F	ACCACGGTGTCCCTCTCAGA	Glp1r-132R	CCGCCGGTATTCTCTCCATT
Glp2r	GLP-2; 9530092J08Rik	B	Glucagon	Glp2r-715F	TGGTTGCTGGTTGAAGGACTTTA	Glp2r-788R	GGCCACAGCCGCCTTT
Crcp	AL022669	B	Gpcr modif.	Crcp-180F	CCAGAGTCCAGCGATTGTCC	Crcp-230R	TTGTGGCTTTTCATTGCTGTG
Ramp1	MGC38240; 9130218E19Rik	B	Gpcr modif.	Ramp1-95F	ATGGGACTCTCATCCAGGAGC	Ramp1-145R	CCATGTTCTCCTTGAAGCGG
Ramp2		B	Gpcr modif.	Ramp2-442F	GTGCAGCCCACCTTCTCTGA	Ramp2-492R	GATCATGGCCAGGAGCACAT
Ramp3	AI850306	B	Gpcr modif.	Ramp3-53F	GTGGTGAGTGTGCCCAGGTA	Ramp3-103R	TCTCCAGCATCCCTGTCTCG
Lphn1	Lec2; CLIBA; AI182398; MGC109680; mKIAA0821; 2900070I05Rik	B	Latrophilin	Lphn1-1204F	AACCACCTACTGACCAAC	Lphn1-1267R	TGAGTGTATTGTATGGGCTA
Lphn2	Lec1; Gm619; Lphh1; AI450192; MGC38872; mKIAA0786	B	Latrophilin	Lec1-3515F	TCCCGGTTAAACCGGTGAT	Lec1-3579R	TGAGGCGTCAGCCACAATC
Lphn3	LEC3; CIRL-3; Gm1379; MGC99439; mKIAA0768; 5430402I23Rik; D130075K09Rik	B	Latrophilin	Lec3-1927F	AACAACCTCCTTCAGCCACAA	Lec3-1997R	GCCGCACGCAGTTGATC
Eltd1	Etl; ETL1; 1110033N21Rik	B	Orphan	Etl1-58F	CAAAACTGCAGCAAGACAACGT	Etl1-126R	GCAGGCTTCCACACCATTG
Gpr113	Pgr23; Gm1041	B	Orphan	Pgr23-245F	TCGTCTGCCTGGCTATTTACG	Pgr23-312R	GCGGAAGAAGGCGACTTTG
Gpr114	PGR27; Gm1109	B	Orphan	Pgr27-600F	GAGCCCTGAGGGCTGTTATACA	Pgr27-664R	GATGGTTGCAATGGCAGAGA
Gpr128	9130020O16Rik; FLJ14454	B	Orphan	FLJ14454-732F	AGGTGATCAGACAGTGGTGGAA	FLJ14454-809R	AGAACACTTGGCCCTGAATTGT
Gpr133	E230012M21Rik; Pgr25	B	Orphan	Pgr25-267F	TTACTTCTTCCTGACCGCCTTT	Pgr25-338R	ACCTTTATCACCATGCTGTAGAGATG
Gpr143	Oa1	B	Orphan	Oa1-1008F	TGCTGAGGGCACGTACCA	Oa1-1085R	CCCCCGACACATACAACCTT
Gpr56	Cyt28; TM7LN4; TM7XN1	B	Orphan	Gpr56-848F	ATGACGCCAAGAGGCTCCT	Gpr56-898R	GGAACAAAGCTTGGCTGCTG
Gpr97	Pb1; Pb99; AW214383; A030001G24Rik	B	Orphan	Gpr97-125F	GCTGTGGACCACCTTTAATTCAC	Gpr97-198R	CCCCCTTGGCCATATATAGATG
Gpr98	Mgr1; Mass1; VLGR1; Frings	B	Orphan	Vlgr1-17448F	TGTGAAAGGTCAGAGTGCACAA	Vlgr1-17529R	AACAACTCTAGGCTCAGCTGCAT
Gpr112	Gm367; PGR17	B	Orphan B1	Gpr112-98F	CTTTGAAGCAGGCCCTTGAG	Gpr112-191R	GCAGGACTACGACAAAGTGAACA
Gpr126	DREG; Gm222; AI449247; AW045736; 1190004A11Rik; DJ287G14	B	Orphan B1	DJ287G14-1045F	ACCCTGAGAGAAGAGGTTTTAAGAAA	DJ287G14-1114R	ACGTCATGCCAAGCAGGAA
Gpr64	Me6; AW212196; B830041D06Rik	B	Orphan B1	Gpr64-694F	CAGGATCCCATTGTCTGTCTTG	Gpr64-760R	CAGGCTTGCTGGAAGACGAT
Gpr110	KPG_009; 5031409J19Rik; Pgr19	B	Orphan B2	Pgr19-956F	AGGCGGGTGTGGCATCT	Pgr19-1022R	ACTGTGGTCGATGGACTTTGC
Gpr111	PGR20	B	Orphan B2	Pgr20-773F	GCGGCCACCTTGCTGAT	Pgr20-837R	AGTACTGGGCCACTGAGGAAAG
Gpr115	AV239010; MGC107333; MGC175941; 4632435A09Rik; Pgr18	B	Orphan B2	Pgr18-1271F	TGGTCATTGAGGCCATCGT	Pgr18-1335R	CACGTGGCGCATGTAGGAT
Gpr116	AI528491; mKIAA0758; 9330185D23; 8430401C09Rik	B	Orphan B2	Kiaa0758-3541F	GCGTTGATTATTGTGGTG	Kiaa0758-3649R	ATAGGCTGCTCTTCTCTT
Gpr123	D7Ertd680e; 2900059M17Rik; Kiaa1828	B	Orphan B3	Kiaa1828-171F	CGCACTCCTCAACTTCTGCTT	Kiaa1828-248R	GGGTGTTGGGTGCGATTG
Gpr124	Tem5; mKIAA1531; 8430414O08Rik; 9530074E10Rik	B	Orphan B3	Tem5-2806F	TGTGCAGGCCTTCACTTACG	Tem5-2901R	GGTGGAACCCCTCAGCTCTT
Gpr125	AU044632; 3830613O22Rik; Pgr21	B	Orphan B3	Pgr21-1076F	CCTGCTCCGTGTTCCAGAA	Pgr21-1140R	CCTTCGCCCATAGTCAGAAAGA
Adcyap1r1	PAC1; PAC1R; AI846590; PACAP1-R; 2900024I10Rik	B	PACAP/VIP	Pac1-622F	TGGATCTTGTATGCCGAGCA	Pac1-672R	CACGGTGGAAACGAAGCAAT
Vipr1	VPAC1; VIP-R1; AV071699	B	PACAP/VIP	Vipr1-303F	CAGCCGTAACTGCACTGAAGAA	Vipr1-370R	GGCCGCAGGCAATGTG
Vipr2	Vip2; VPAC2; VPAC2R	B	PACAP/VIP	Vipr2-970F	AGGCTTGCCAAGTCCACACT	Vipr2-1038R	GAAGGCAGCAAACACCATGTAG
Celsr1	Scy; Crsh	B	Proto-cadherin	Celsr1-5097F	TGAACAAGCTATGCCACACCC	Celsr1-5147R	AACACGACGCTCTCACCAGTG
Celsr2	EGFL2; mfmi1; KIAA0279; Flamingo1; mKIAA0279	B	Proto-cadherin	Celsr2-6458F	TGCGGCACACCTACCTAAGC	Celsr2-6508R	TGACAATGTTGGGTGTGACGAT
Celsr3	mKIAA0812	B	Proto-cadherin	Celsr3-1241F	TAGCTGACCGCAACGATCAC	Celsr3-1291R	CCCGATACTGGGCTTGCTC
Pth2r	Pthr2	B	PTH	AF332078-1109F	GCGTGCATTACATCGTGTTTG	AF332078-1184R	TCACAGTGCATGCGGATCTC
Pthr1	PPR; Pthr; Pthr1	B	PTH	Pthr-215F	CATCTACGTCAGGGAAGCCC	Pthr-265R	GGTAGAACTTTCCCGGTGCC
Sctr	MGC102218; 6530402O03Rik	B	Secretin	Sctr-561F	TCGCAACTACATCCAAATGCA	Sctr-644R	GGGAAGAGTACGGCGTCCTT
Casr	CaR; Gprc2a	C	Calcium-sensing	Casr-1217F	CCCCTTACATGGGCTACGAA	Casr-1290R	GGCGTGCGCAATGGA
Gabbr1	GABAbR1; bM573K1.1	C	GABA-B	Gabbr1-2205F	CTTTGTGCCTAAGATGCGCA	Gabbr1-2255R	TCAGACTGCCATTCACCTCG
Gabbr2	Gb2; Gm425; Gpr51; GABABR2	C	GABA-B	Gb2-2523F	CAGCAAGCGTTCGGGTGTA	Gb2-2597R	GTCTTGGCGATGACCCAGAT
Gprc5a	Rai3; Raig1	C	Gprc5	Rai3-689F	TCGTTCTGCTCCTGATTC	Rai3-801R	AAACTCGGGCAAGATATAAA
Gprc5b	Raig2; AW125761	C	Gprc5	Gprc5b-551F	CTGTGCTGCGTGACACGAA	Gprc5b-611R	AGCGCCATCACAAAATCCAT
Gprc5c	Raig3; MGC6786; MGC11976; 1110028I06Rik; 3200002M13Rik	C	Gprc5	Gprc5c-292F	GGTCTCTTCTGCCTCGTGTTTG	Gprc5c-357R	GCGTCGAGAGGCACAGGTA
Gprc5d		C	Gprc5	Gprc5d-402F	CGGTGTCAGCCTGTTGCA	Gprc5d-474R	GAACATCAAGCCTCTGGTCATG
Grm1	rcw; wobl; Gprc1a; mGluR1; nmf373; MGC90744; 4930455H15Rik	C	Metabotropic glutamate	Glur1-1236F	TGTCATCAACGCCATCTATGC	Glur1-1310R	CCCACGTAGCCAGGACATAGAG
Grm2	Gprc1b; mGluR2; mGluR7; 4930441L02Rik	C	Metabotropic glutamate	Grm2-990F	CGCTCTCTGCA CGCTCTATG	Grm2-1059R	GATGAACTTGGCCTCGTTGAA
Grm3	mGlu3; Gprc1c; mGluR3; 0710001G23Rik	C	Metabotropic glutamate	Gprc1c-352F	AAGCCATCGCCTGTCATCTG	Gprc1c-402R	GGAGGTCCCAAGCCCAAGT
Grm4	Gprc1d; mGluR4	C	Metabotropic glutamate	Grm4-3579F	GATGCTCTACATGCCCAAAGTCTAC	Grm4-3670R	CGGTGACAACGGCTTTGAG
Grm5	Gprc1e; mGluR5; mGluR5b; AI850523; 6430542K11Rik	C	Metabotropic glutamate	Grm5-1200F	TGACCCTGAGCCCATTGC	Grm5-1263R	AACGAAGAGGGTGGCTAGCA
Grm6	Gm3; nob2; nob4; nerg1; Gprc1f; mGluR6; BC021919	C	Metabotropic glutamate	Grm6-797F	TCATGGCCACCACAACTATCA	Grm6-865R	CAGAGGCGCGGACTATGG
Grm7	Gpr1g; Gprc1g; mGluR7; BB176677; MGC90857; C030018L03; 6330570A01Rik; E130018M02Rik	C	Metabotropic glutamate	Grm7-1582F	AAGCCTGGGCAGAGGAAGA	Grm7-1650R	TCCATCACAGGGCTCACAAG
Grm8	Gprc1h; mGluR8; A230002O04	C	Metabotropic glutamate	Gprc1h-1535F	CAGCATCTGTCTGCAGCCTG	Gprc1h-1585R	CGGTTTTCTTCCTCTCCCCA
Gpr156	Gababl	C	Orphan	Gababl-pending-973F	ATGAGACACATGGCCAAATACTTC	Gababl-pending-1044R	GCTCGGGTCCTCATCGAA
Gprc6a	MGC124360	C	Orphan	Gprc6a-598F	GCCCACCTGATCCGACAA	Gprc6a-676R	TGAGAGCTAGTCTTCCATAATCATCATC
Fzd1	FZ-1; AW227548	F/S	Frizzled	Fzd1-1472F	TCGTTTATCTGTTCATTGGCACTT	Fzd1-1535R	CGGATGCGGAAGAGTGACA
Fzd10	Fz-10	F/S	Frizzled	Fzd10-703F	TGGTCCGTGCTGTGCTTCT	Fzd10-767R	CGCGATGGGTCGATGAG
Fzd2	Fz10; Fzd10; Mfz10; Mfz10a; AL033370; AW456835	F/S	Frizzled	Fzd2-1270F	CCGCTCTTCGTATACCTGTTCA	Fzd2-1340R	CGGATGCGGAAGAGTGACA
Fzd3	Fz3; AU020229	F/S	Frizzled	Fzd3-1846F	CGGCTGACGGATCATTCC	Fzd3-1921R	GGTCTCGGATGCTGCTGTGT
Fzd4	Fz4	F/S	Frizzled	Fzd4-1214F	TCATTGCGGCGGGTTT	Fzd4-1281R	TGTCTTTGTCCCGTCTTTTTGA
Fzd5	Fz5; AI427138; MGC141642; 5330434N09Rik	F/S	Frizzled	Fzd5-1046F	TCGCAGGTTATGCACAGTACTTC	Fzd5-1113R	CGCCGTAATGGACTTGACACT
Fzd6	Fz6	F/S	Frizzled	Fzd6-1061F	GCGGCGTTTGCTTCGTT	Fzd6-1127R	CACAGAGGCAGAAGGACGAAGT
Fzd7	Fz7	F/S	Frizzled	Fzd7-1164F	GGTCAAGACAATCACCATTTTGG	Fzd7-1234R	CCACGTAGCACACTCCACTGA
Fzd8	Fz8; mFZ8	F/S	Frizzled	Fzd8-125F	TGTGCAAAGGCATCGGTTAC	Fzd8-175R	GGTTGAACTGGTTGGGCATG
Fzd9	mfz9	F/S	Frizzled	Fzd9-558F	GCTGGTTTGGATGGCTGTGT	Fzd9-608R	AAGGCCGTGGAGAAGAAACA
Frzb	Frp; Sfrp3; fritz; frzb-1; frezzled	F/S	Fz modif.	Frzb-236F	ACTGCAGCCCGGATCTTCT	Frzb-303R	CTGGAAGTCGATGGTGCAAA
Sfrp1	sFRP-1; AW011917; AW107218; AW742929; 2210415K03Rik	F/S	Fz modif.	Sfrp1-303F	CAACAAGAACTGCCACATGGG	Sfrp1-353R	GCGAAGAGCGAACAGAGGAA
Sfrp2	Sdf5; AI851596	F/S	Fz modif.	Sfrp2-696F	GAAGAAATCCGTGCTGTGGC	Sfrp2-746R	TCCTCACAGGTGCACTGCAG
Smo	bnb; Smoh; E130215L21Rik	F/S	Smoothened	Smoh-1574F	GGCTGGTTGAGGCAGAGATC	Smoh-1645R	TCCTCTTCCTCCGCTTTTTCT
Gpr107	Lustr1; AI790205; mKIAA1624; C530034M11; RP23-32C16.2	Lustr	Lustr	Lustr1-649F	GGCCTCTACAGCCTTTACTTCCA	Lustr1-721R	GGCTGAATGAGGCCTGTTCA
Gpr108	Lustr2; C79132; AA589464; 1810015L19Rik	Lustr	Lustr	Lustr2-212F	TCAGCCTCCAGGAGACAGAAA	Lustr2-262R	TCAAGCTGAACCCCACCTTT
Gpr175	40kDa; Tpra40	Tm7sf	Orphan	Tpra40-343F	TGGGAAATCACCCGCTTCT	Tpra40-408R	AAAGGCAAGACCCAGGATGA
Tm7sf3	NARP1; 2010003B14Rik	Tm7sf	Orphan	Tm7sf3-293F	CGGAGCAGGCAGTGTGTACTT	Tm7sf3-363R	CGTAAGGGCCACGCTTTG
Gpr137	AI428855; Tm7sf1l1	Tm7sf	Orphan N1	Tm7sf1l1-942F	TTTTGGCTCCCGATCCTACTT	Tm7sf1l1-1006R	CCCAGGA GCAGCCCTCAT
Gpr137b	C80550; C80741; Tm7sf1; AU016435; AW546472; D13Abb1e; C730041E01	Tm7sf	Orphan N1	Tm7sf1-275F	ACTCGTTCAGCCCCTTCGT	Tm7sf1-345R	CGTGAGGGTGAAGAACTGTAGACA
Gpr137c	Gm908; TM7SF1L2; 6330416L11Rik	Tm7sf	Orphan N1	Tm7sf1l2-1287F	GGCTTTCTTTTTCGACAATCCA	Tm7sf1l2-1357R	CCCGTGAGTTCCCCAGTCT
