# Supplementary material for: Genome-wide profiling of G protein-coupled receptors in cerebellar granule neurons using high-throughput, real-time PCR
Source: BMC Genomics. 2011 May 16;12:241. doi: 10.1186/1471-2164-12-241 (PMC3111393; doi:10.1186/1471-2164-12-241)
Supplement: Additional file 4 — Results of the replicated PCR experiments to test for normality of Ct distribution. An Excel file that lists the 9 GPCRs that were used for replicated PCR experiments on genomic DNA as well as the results of the statistical analysis conducted to determine if Ct distributions displayed on Additional files 5, 6, 7, 8, 9, 10, 11, 12 and 13 are Gaussian [file 1471-2164-12-241-S4.XLS]

## Sheet: Additional file 4
Table S2. Summary of data obtained with replicated PCR experiments on genomic DNA
Gene Name	GPCR Family	Primers GC%	DNA input (pg)	Replicate No.	Min. Cp	Max. Cp	Average	St. Dev.	p-value (H0= the sample comes from a normally distributed population)
									Shapiro- Wilk	Anderson- Darling	Lillifors	Jarque- Bera
Avpr2	A	51	5000	59	23.44	24.05	23.648	0.1	0.002	0.043	0.127	<0.0001
			500	54	26.53	27.5	26.845	0.218	0	0	0.002	0.001
			50	56	29.03	31.3	29.884	0.468	0.179	0.266	0.306	0.202
Adrb2	A	55	5000	58	21.65	21.92	21.77	0.063	0.736	0.784	0.533	0.646
			500	61	24.82	25.39	24.976	0.141	<0.0001	<0.0001	<0.0001	0
			50	50	27.29	28.74	28.02	0.321	0.259	0.113	0.173	0.756
Npy2r	A	60	5000	57	23.13	23.73	23.347	0.118	0.052	0.093	0.072	0.038
			500	59	24.22	26.65	25.647	0.298	<0.0001	<0.0001	0.002	<0.0001
			50	58	27.5	29.52	28.033	0.415	<0.0001	<0.0001	0	<0.0001
Chrm1	A	57	5000	57	21.88	22.31	22.016	0.078	0.0010182	0.00387088	0.02	0.0130571
			500	56	24.91	25.95	25.2182	0.234731	<0.0001	<0.0001	<0.0001	<0.0001
Htr2c	A	55	5000	57	21.09	21.61	21.387	0.087	0.081	0.124	0.398	0.051
			500	52	24.01	24.61	24.329	0.119	0.017	0.008	0.028	0.384
			50	40	24.57	28.72	27.426	0.571	<0.0001	<0.0001	0	<0.0001
Gcgr	B	53	5000	60	20.86	21.3	21.019	0.116	<0.0001	<0.0001	<0.0001	0.031
			500	62	22.94	23.5	23.203	0.158	0.006	0.002	0.001	0.188
			50	62	24.79	26.38	25.329	0.271	0.006	0.055	0.085	<0.0001
Adcyap1r1	B	53	5000	56	22.35	24.54	22.5686	0.284218	<0.0001	<0.0001	<0.0001	<0.0001
			500	59	25.76	26.48	25.9439	0.116	<0.0001	<0.0001	< 0,0001	<0.0001
			50	57	29.03	30.35	29.4591	0.21743	0.00162661	0.0340391	0.0229608	< 0,0001
Casr	C	51	5000	58	22.41	24.67	23.0788	0.326465	<0.0001	0.00387699	0.0696453	<0.0001
			500	56	26.81	29.11	27.4559	0.319202	<0.0001	<0.0001	<0.0001	<0.0001
Fzd4	F/S	46	5000	57	21.95	22.55	22.1223	0.130028	<0.0001	<0.0001	<0.0001	0.0133528
			500	53	25.21	25.54	25.3911	0.0829889	0.393609	0.516833	0.356833	0.378428
			50	55	28.36	29.3	28.7298	0.179035	0.257359	0.224011	0.0967084	0.248604
