# Supplementary material for: Genome-wide profiling of G protein-coupled receptors in cerebellar granule neurons using high-throughput, real-time PCR
Source: BMC Genomics. 2011 May 16;12:241. doi: 10.1186/1471-2164-12-241 (PMC3111393; doi:10.1186/1471-2164-12-241)
Supplement: Additional file 14 — List of the GPCRs differentially expressed in CGNs incubated in 5 (K5) or 25 (K25) mM KCl for 4 hours. An Excel file that lists the names of those GPCRs differentially expressed, expression values and fold-change. [file 1471-2164-12-241-S14.XLS]

## Sheet: Additional file 14
Additional file 14. List of G protein-coupled receptor transcripts differentially expressed in CGNs incubated in 5 (K5) or 25 (K25) mM KCl for 4 hours.
Normalized data are filtered according to multiple criteria:
	1- positive in the Wilcoxon signed-rank test
	2- above the detection limit, i.e.Ct<30, in at least 2 pcr reactions out of 6
	3- fold change above 1.2 or below 0.8
Numbers in red denote GPCRs in the 10th percentile
Numbers in blue denote GPCRs between the 10th percentile and the 1st quartile
Gene Name	Alias	Family	Sub-family	K25 #1	K25 #2	K25 #3	K5 #1	K5 #2	K5 #3		Average(K25)	StDev(K25)	Average(K5)	StDev(K5)	Fold change (K5/K25)
Mrgprd	MrgD; TGR7; Gm499	A	Mas-related	0.000262736	0.000189587	0.000141256	0.00222794	0.0046008	0.00355848		0.00019786	6.11609e-05	0.0034624	0.00118934	17.4993
Mc2r	ACTHR	A	Melanocortin	0.0018222	0.00216946	0.0019013	0.029851	0.0364712	0.0335063		0.00196432	0.000182003	0.0332762	0.00331605	16.9403
Gpr31		A	Orphan	0.00112758	0.00112758	0.00163049	0.0148741	0.0148741	0.0161405		0.00129522	0.000290356	0.0152962	0.000731107	11.8098
Cmklr1	DEZ; Gpcr27; mcmklr1	A	Orphan	0.00343881	0.00504659	0.00459793	0.0345038	0.051364	0.068372		0.00436111	0.00082964	0.0514133	0.0169342	11.789
Gprc5d		C	Gprc5	0.000677402	0.00108266	0.000867349	0.00578206	0.0111146	0.00857588		0.000875805	0.000202763	0.00849085	0.00266729	9.69491
Ccbp2	D6; CCR9; CCR10; Cmkbr9; AI464239; MGC130576; Ccr10rr	A	Chemokine	0.000235869	0.000299927	0.00030571	0.00235248	0.00287355	0.0028092		0.000280502	3.87611e-05	0.00267841	0.00028409	9.54863
Ppyr1	Y4; Npy4r; NYYR-D	A	Neuropeptide Y	0.000407843	0.000299107	0.000434427	0.0029351	0.00475348	0.00298072		0.000380459	7.16955e-05	0.00355643	0.00103693	9.34775
Gnrhr		A	Gnrh	0.000164295	0.000460919	0.000124329	0.00145033	0.00215	0.00274624		0.000249848	0.000183882	0.00211552	0.000648642	8.46726
Ntsr1	NTR1; NT-1R; NTR-1; Ntsr	A	Neurotensin	0.000760481	0.000435587	0.000559064	0.00484001	0.00493136	0.00495697		0.000585044	0.000163998	0.00490945	6.14838e-05	8.39158
Ltb4r2	BLT2; MGC123942; MGC123943; 5830462O07Rik	A	Lt	0.000289289	0.000380201	0.000457989	0.00248994	0.00353886	0.00326993		0.000375826	8.44349e-05	0.00309958	0.000544816	8.24736
Hrh4	H4; H4R; BG26; HH4R; AXOR35; GPRv53; GPCR105; MGC130500	A	Histamine	0.00036303	0.000264618	0.000350099	0.00267917	0.00261595	0.00264041		0.000325916	5.34773e-05	0.00264517	3.18775e-05	8.11613
Fpr2	Fpr-rs2; MGC151443; E330010I07Rik	A	FMLP-related peptide	0.000892027	0.00120196	0.00160841	0.0070459	0.0126252	0.00983319		0.00123413	0.000359273	0.00983476	0.00278965	7.96898
Glp2r	GLP-2; 9530092J08Rik	B	Glucagon	0.000441668	0.000441668	0.000116476	0.00244805	0.00244805	0.00300843		0.000333271	0.000187749	0.00263484	0.000323532	7.90601
P2ry4	P2Y4; P2Y4R	A	Purinoceptor	0.000529971	0.000457687	0.000711623	0.00336804	0.00526957	0.00405657		0.000566427	0.000130834	0.00423139	0.000962743	7.47032
Gcgr	GR	B	Glucagon	0.000714167	0.000714167	0.000559655	0.0035725	0.0035725	0.00748296		0.000662663	8.92079e-05	0.00487599	0.00225771	7.35817
Fpr1	FPR; LXA4R; fMLF-R	A	FMLP-related peptide	0.000650607	0.00126803	0.00130345	0.00440391	0.00526391	0.00918805		0.00107403	0.00036712	0.00628529	0.00255038	5.85208
F2rl3	PAR4	A	Proteinase-activated	0.00342163	0.0051381	0.00564778	0.0176001	0.0345373	0.0300868		0.00473584	0.00116632	0.0274081	0.00878062	5.78738
Gpr55	Gm218	A	Orphan	0.000398578	0.000398578	0.000478274	0.00214182	0.00214182	0.00293022		0.000425143	4.60125e-05	0.00240462	0.000455186	5.65601
Bdkrb2	B2; B2R; BK2; B(2); BK-2; BK2R; BKR2; BRB2	A	Bradykinin	0.00184569	0.00311619	0.00240566	0.0097492	0.0163661	0.0145108		0.00245585	0.000636737	0.013542	0.00341315	5.5142
Mrgpra4	MrgA4	A	Mas-related	0.000623769	0.000501817	0.000556203	0.00225763	0.00313548	0.00229892		0.000560597	6.10945e-05	0.00256401	0.000495334	4.57372
Gprc6a	MGC124360	C	Orphan	0.00109839	0.00170312	0.00109793	0.00354696	0.00456016	0.00915071		0.00129981	0.000349278	0.00575261	0.00298613	4.42572
Sstr2	sst2; SSTR-2; Smstr2; Smstr-2	A	Somatostatin	0.0239925	0.03154	0.0375433	0.101997	0.142793	0.162594		0.0310252	0.00679008	0.135795	0.0308989	4.37692
Gpr116	AI528491; mKIAA0758; 9330185D23; 8430401C09Rik	B	Orphan B2	0.00195644	0.00195644	0.00249737	0.00527487	0.00527487	0.016841		0.00213675	0.000312303	0.00913026	0.00667773	4.27296
Gpr88	Strg; AW061286	A	Orphan	0.00247827	0.00247827	0.00252452	0.00838862	0.00838862	0.0144601		0.00249369	2.67017e-05	0.0104125	0.00350539	4.17553
Nmur1	FM-3; Gpr66; NMU1R; NmU-R	A	NeuromedinU	0.000814725	0.0016858	0.00109095	0.00430767	0.00510774	0.00488602		0.00119716	0.000445145	0.00476714	0.000413066	3.98205
Gpr156	Gababl	C	Orphan	0.00410557	0.00463601	0.010771	0.0167755	0.0265711	0.0314259		0.00650421	0.00370468	0.0249242	0.00746278	3.83201
Bdkrb1	B1R; BKR1; B1BKR; Bdkrb; BRADYB1	A	Bradykinin	0.00157719	0.00264705	0.00420421	0.00755475	0.0114831	0.0128586		0.00280948	0.00132102	0.0106321	0.0027524	3.78437
Mc5r		A	Melanocortin	0.00377711	0.00611619	0.00461773	0.0155066	0.0164132	0.0226597		0.00483701	0.00118486	0.0181932	0.00389463	3.76124
Mrgprf	MrgF; BC019711; MGC18825	A	Mas-related	0.00534368	0.00534368	0.00597488	0.0179117	0.0179117	0.0264833		0.00555408	0.000364421	0.0207689	0.00494877	3.7394
Gpr44	Crth2; Grp45; MGC130436	A	Prostanoid	0.00125617	0.00125617	0.00188911	0.00449535	0.00449535	0.00712707		0.00146715	0.000365429	0.00537259	0.00151942	3.66192
Ccr5	AM4-7; CD195; Cmkbr5	A	Chemokine	0.00113805	0.00108537	0.00137148	0.00383648	0.00436093	0.00472416		0.0011983	0.000152276	0.00430719	0.000446274	3.59442
Mrgprh	MrgH; Gpr90	A	Mas-related	0.00214594	0.00211068	0.00267249	0.00592036	0.00872397	0.00940569		0.0023097	0.000314676	0.00801667	0.00184718	3.47087
Gpr98	Mgr1; Mass1; VLGR1; Frings	B	Orphan	0.000761721	0.000761721	0.00110766	0.00218394	0.00218394	0.0046538		0.000877032	0.000199725	0.00300723	0.00142597	3.42887
Gpr65	Dig1; TDAG8; Gpcr25	A	SPC/LPC	0.00109278	0.00194829	0.00192637	0.00444377	0.00656905	0.00565503		0.00165582	0.000487722	0.00555595	0.0010661	3.35542
Gpr1	MGC41704	A	Orphan	0.000525736	0.000536485	0.00125726	0.00158303	0.00371686	0.00234931		0.000773161	0.000419278	0.00254973	0.00108094	3.2978
Rrh		A	Opsin	0.00494985	0.0045216	0.0069191	0.0145718	0.022635	0.016604		0.00546352	0.00127863	0.0179369	0.0041936	3.28304
Gpr84	EX33	A	Orphan	0.00172864	0.00172864	0.00239398	0.00436123	0.00436123	0.00935287		0.00195042	0.000384135	0.00602511	0.00288193	3.08914
Mrgpra3	MrgA3	A	Mas-related	0.0029481	0.00357894	0.00265587	0.00813989	0.00895432	0.0108879		0.00306097	0.000471776	0.00932738	0.0014115	3.0472
Sstr3	sst3; Smstr3; Smstr-3	A	Somatostatin	0.000594978	0.00137422	0.00115555	0.00171676	0.00371428	0.00376966		0.00104158	0.000401927	0.0030669	0.00116959	2.94446
Hrh3	AW049250	A	Histamine	0.0200991	0.0261871	0.0283865	0.0563282	0.0715428	0.0892735		0.0248909	0.00429307	0.0723815	0.0164887	2.90795
Adora2b	A2b; A2BR; A2BAR; AA2BR; AI480866; AI605384; MGC144574; MGC144575	A	Adenosine	0.000686608	0.00104115	0.00108458	0.00206492	0.00220952	0.0038242		0.000937447	0.000218315	0.00269955	0.00097666	2.87968
Cnr2	CB2; CB2-R	A	Cannabinoid	0.000795183	0.00157646	0.00168312	0.00271525	0.00488729	0.00388458		0.00135158	0.0004848	0.00382904	0.00108708	2.833
Ccr2	Ckr2; Ccr2a; Ccr2b; Ckr2a; Ckr2b; mJe-r; Cmkbr2; Cc-ckr-2	A	Chemokine	0.00187483	0.00270604	0.00189978	0.00485202	0.00656882	0.00671301		0.00216022	0.000472862	0.00604461	0.00103533	2.79815
Gpr175	40kDa; Tpra40	Tm7sf	Orphan	0.00914437	0.00887215	0.0120127	0.0175985	0.0295623	0.0359541		0.0100097	0.00173992	0.027705	0.00931766	2.7678
Tm7sf3	NARP1; 2010003B14Rik	Tm7sf	Orphan	0.00329524	0.00331242	0.00582309	0.00937608	0.0107576	0.0132176		0.00414358	0.00145452	0.0111171	0.00194581	2.68296
Avpr2	DI1; DIR; ND1; V2R; ADHR; MGC124213; MGC124214; MGC124215; MGC129321	A	Vaso/Oxy	0.00388957	0.00511988	0.0059011	0.0100769	0.0141535	0.0152267		0.00497018	0.00101409	0.0131524	0.00271694	2.64626
Ccr10	Gpr2; Cmkbr9; MGC151420	A	Chemokine	0.00904963	0.0141879	0.0127254	0.0248226	0.0357392	0.0341109		0.0119876	0.00264736	0.0315576	0.00588916	2.63251
Hcrtr1	Ox1r; MGC141357	A	Orexin/Hypocretin	0.000739583	0.000484791	0.00111418	0.00148217	0.00254609	0.00211105		0.000779518	0.00031659	0.00204644	0.000534896	2.62526
Gpr111	PGR20	B	Orphan B2	0.00467263	0.00467263	0.0048984	0.00951388	0.00951388	0.0164408		0.00474788	0.000130347	0.0118229	0.00399926	2.49013
Eltd1	Etl; ETL1; 1110033N21Rik	B	Orphan	0.00142675	0.00142675	0.00148012	0.00343744	0.00343744	0.00388202		0.00144454	3.08093e-05	0.00358563	0.000256681	2.4822
Htr5b	5-Ht5b; MGC141198	A	Serotonin	0.00574421	0.00757113	0.00801934	0.0112487	0.0185942	0.0216131		0.00711156	0.00120518	0.017152	0.0053306	2.41185
Nmur2	Nmu2r	A	NeuromedinU	0.00197874	0.00218182	0.00240608	0.0041028	0.00596526	0.00539401		0.00218888	0.000213756	0.00515402	0.000954139	2.35464
Galr2	mGalR; MGC151357; MGC151359	A	Galanin	0.0179195	0.0187678	0.0186582	0.0337867	0.0497952	0.0464614		0.0184485	0.000461362	0.0433478	0.00844622	2.34967
Cxcr5	Blr1; Gpcr6; MDR15; CXC-R5; CXCR-5	A	Chemokine	0.00186951	0.00301589	0.00220922	0.00393315	0.00545861	0.00692858		0.00236487	0.000588829	0.00544011	0.0014978	2.30038
Htr2a	Htr2; Htr-2; MGC124301; MGC124302; E030013E04	A	Serotonin	0.000720969	0.00135136	0.00104007	0.0017458	0.00249871	0.00272156		0.00103747	0.000315202	0.00232202	0.000511316	2.23817
Celsr1	Scy; Crsh	B	Proto-cadherin	0.0065962	0.0065962	0.00739838	0.0122706	0.0122706	0.0204639		0.00686359	0.000463141	0.0150017	0.0047304	2.18569
Mrgpra2	MrgA2	A	Mas-related	0.017987	0.0235203	0.0222338	0.034335	0.0482911	0.0521053		0.021247	0.00289561	0.0449105	0.00935506	2.11373
Gpr81		A	Eicosanoid	0.0125113	0.0153098	0.0146338	0.0222123	0.0324205	0.0334019		0.0141516	0.00146024	0.0293449	0.0061965	2.0736
Grm4	Gprc1d; mGluR4	C	Metabotropic glutamate	0.432239	0.397823	0.782629	0.667158	1.26164	1.34322		0.537564	0.212929	1.09067	0.369037	2.02892
Gpr137c	Gm908; TM7SF1L2; 6330416L11Rik	Tm7sf	Orphan N1	0.0147729	0.0157054	0.0281465	0.0277725	0.0364661	0.053772		0.0195416	0.00746664	0.0393369	0.0132354	2.01298
Fzd7	Fz7	F/S	Frizzled	0.0651586	0.0640481	0.0718235	0.114602	0.128737	0.157639		0.0670101	0.00420537	0.133659	0.021937	1.99462
Gpr139	PGR3; GPRg1; Gm495	A	Orphan A14	0.284308	0.344798	0.328371	0.4827	0.617538	0.791055		0.319159	0.0312799	0.630431	0.154581	1.97529
Mas1	Mas-1	A	Mas-related	0.00343571	0.00393867	0.00505526	0.00643609	0.00833906	0.00965004		0.00414321	0.00082892	0.00814173	0.00161603	1.96508
Mrgpra6	MrgA6	A	Mas-related	0.0079062	0.0108208	0.0134384	0.0158456	0.0241121	0.0229093		0.0107218	0.00276741	0.0209556	0.00446612	1.95449
Gpr137	AI428855; Tm7sf1l1	Tm7sf	Orphan N1	0.00276501	0.00363885	0.00303497	0.00451268	0.00815274	0.00562941		0.00314628	0.000447429	0.00609828	0.00186477	1.93825
Adrb2	Badm; Gpcr7; Adrb-2	A	Adrenoceptor	0.0189399	0.0219551	0.0250395	0.0398963	0.0436931	0.0435337		0.0219782	0.00304985	0.0423744	0.00214752	1.92802
Sctr	MGC102218; 6530402O03Rik	B	Secretin	0.00342721	0.00342721	0.00376959	0.00671289	0.00671289	0.00697363		0.00354134	0.000197676	0.0067998	0.000150536	1.92012
Mrgpra1	MrgA1	A	Mas-related	0.00656086	0.00651215	0.008698	0.0104665	0.0176437	0.0131351		0.007257	0.00124818	0.0137485	0.00362771	1.89451
Gpr146	PGR8; MGC7035; BC003323	A	Orphan	0.000965424	0.000965424	0.00220627	0.00219807	0.00219807	0.00337224		0.00137904	0.000716403	0.00258946	0.000677913	1.87773
Rxfp3	Salpr; Rln3r1; GPCR135; BC053073	A	Relaxin	0.0126855	0.0122407	0.011821	0.0205773	0.0237752	0.0240762		0.0122491	0.000432298	0.0228096	0.00193901	1.86215
Uts2r	UTR; UTR2; Gpr14; UroII	A	Urotensin	0.00742509	0.00900552	0.00836337	0.0114168	0.01709	0.0176443		0.00826466	0.000794822	0.0153837	0.00344663	1.86139
Vipr1	VPAC1; VIP-R1; AV071699	B	PACAP/VIP	0.0557166	0.0557166	0.065223	0.097264	0.097264	0.134048		0.0588854	0.00548856	0.109525	0.0212374	1.85998
Gpr123	D7Ertd680e; 2900059M17Rik; Kiaa1828	B	Orphan B3	0.119266	0.119266	0.130863	0.202775	0.202775	0.277801		0.123131	0.00669554	0.227784	0.0433166	1.84992
Adcyap1r1	PAC1; PAC1R; AI846590; PACAP1-R; 2900024I10Rik	B	PACAP/VIP	0.163771	0.163771	0.259359	0.316779	0.316779	0.451508		0.195634	0.0551882	0.361689	0.0777859	1.84881
Taar7e	Gm697; Trar11	A	Trace amine	0.00686904	0.00914897	0.00992787	0.011794	0.0195932	0.016465		0.00864863	0.00158961	0.0159508	0.00392496	1.84431
Ptger4	EP4; Ptgerep4	A	Prostanoid	0.00253922	0.00326104	0.00382427	0.00447476	0.00678141	0.00644848		0.00320818	0.000644155	0.00590155	0.0012468	1.83953
Lpar2	Edg4; IPA2; LPA2	A	Sphingolipid/LPA	0.0171568	0.0221021	0.024179	0.020937	0.0394727	0.0556317		0.021146	0.00360742	0.0386805	0.0173609	1.82921
Gprc5b	Raig2; AW125761	C	Gprc5	0.488727	0.493698	0.843816	0.630295	1.29729	1.33663		0.608747	0.203591	1.08807	0.396933	1.7874
Htr6	5-HT6; MGC144682; MGC144683	A	Serotonin	0.0309273	0.0402219	0.0418334	0.0495662	0.0751075	0.0762272		0.0376609	0.00588685	0.066967	0.0150799	1.77816
C5ar1	C5aR; C5r1; Cd88; D7Msu1	A	Anaphylotoxin	0.00693338	0.0055063	0.00715045	0.00852845	0.0129084	0.0131616		0.00653005	0.000893205	0.0115328	0.00260491	1.76611
Galr1	Galnr1	A	Galanin	0.200181	0.180266	0.292042	0.301389	0.432104	0.450867		0.224163	0.0596226	0.394787	0.0814269	1.76116
Adra1b	[a]1b	A	Adrenoceptor	0.0142122	0.019664	0.0176688	0.0220344	0.0315296	0.0347167		0.0171817	0.00275834	0.0294269	0.00659746	1.71269
Gpr68	OGR1; BB131428	A	SPC/LPC	0.0538774	0.07869	0.0458479	0.0598751	0.0971461	0.143652		0.0594718	0.0171209	0.100224	0.0419732	1.68524
Oprl1	KOR3; ORL1; Oprl; XOR1; morc; LC132; MOR-C	A	Opioid/Nociceptin	0.054534	0.0720154	0.0792964	0.0877915	0.126604	0.130351		0.0686153	0.0127266	0.114916	0.0235648	1.67478
Ccr9	Cmkbr10; GPR-9-6	A	Chemokine	0.00422619	0.00601925	0.00537414	0.00717503	0.00929487	0.00940195		0.00520653	0.000908204	0.00862395	0.00125594	1.65637
Gpr17	AI853548; MGC99918	A	Orphan	0.00349244	0.00349244	0.00544831	0.00499379	0.00499379	0.010444		0.0041444	0.00112922	0.00681054	0.00314671	1.64331
Lpar5	LPA5; GPR93; Gpr92; Gm1072	A	Sphingolipid/LPA	0.0140962	0.0140962	0.0172331	0.0229709	0.0229709	0.0272713		0.0151418	0.00181108	0.0244043	0.00248282	1.61172
Gpr125	AU044632; 3830613O22Rik; Pgr21	B	Orphan B3	0.22282	0.22282	0.296196	0.331493	0.331493	0.524867		0.247279	0.0423638	0.395951	0.111645	1.60123
Adrb1	Adrb-1; beta-AR	A	Adrenoceptor	0.0194414	0.021219	0.022982	0.0272802	0.0306589	0.0419372		0.0212141	0.00177033	0.0332921	0.0076751	1.56934
Gpr62	4933402E03Rik	A	Orphan	0.0306164	0.0306164	0.0524587	0.051064	0.051064	0.0708212		0.0378972	0.0126106	0.0576497	0.0114068	1.52121
Gpr56	Cyt28; TM7LN4; TM7XN1	B	Orphan	0.0732285	0.0732285	0.0979253	0.105262	0.105262	0.160442		0.0814608	0.0142587	0.123655	0.0318585	1.51797
S1pr3	Edg3; LPb3; S1P3; AI132464	A	Sphingolipid/LPA	0.0562979	0.0929259	0.0926157	0.0856027	0.116282	0.161998		0.0806132	0.0210582	0.121294	0.0384436	1.50465
Bai1	R75078; KIAA4089; mKIAA4089; B830018M07Rik	B	Brain-specific angiogenesis inhibitor	0.0892781	0.0892781	0.112963	0.130141	0.130141	0.137788		0.0971731	0.0136746	0.13269	0.00441502	1.3655
Gpr61		A	Orphan	0.0104045	0.0104045	0.0208505	0.0144204	0.0144204	0.0275162		0.0138865	0.006031	0.0187856	0.00756089	1.3528
Gabbr2	Gb2; Gm425; Gpr51; GABABR2	C	GABA-B	0.531006	0.531264	0.803071	0.634899	0.892856	0.982208		0.62178	0.157003	0.836654	0.180346	1.34558
Gpr160	GPCR150; 1700025D19Rik	A	Orphan	0.0163885	0.0187395	0.0202491	0.0235081	0.0231619	0.0257667		0.018459	0.00194553	0.0241456	0.00141455	1.30806
Gpr162	A-2; Grca; BC031437	A	Orphan A9	0.0019487	0.00133331	0.00271751	0.00212444	0.00257377	0.00304667		0.00199984	0.000693516	0.00258163	0.000461165	1.29092
Gpr171	H963; A630006E05; F730001G15Rik	A	Orphan	0.0156158	0.0156158	0.0276117	0.0227049	0.0227049	0.0278636		0.0196144	0.00692585	0.0244245	0.00297835	1.24523
Gpr182	Admr; Gpcr17; Gpcr22; MB10; G10-D; NOW; AM-R	A	Adrenomedullin	0.00173539	0.0170818	0.00535147	0.00538925	0.0145741	0.00980868		0.0080562	0.00802274	0.00992401	0.00459351	1.23185
Gpr114	PGR27; Gm1109	B	Orphan	0.00786057	0.00786057	0.0112037	0.0080939	0.0080939	0.0167444		0.00897496	0.00193018	0.0109774	0.00499439	1.22311
P2ry12	P2Y12; 2900079B22Rik; 4921504D23Rik	A	ADP/UDP-glucose	0.00603586	0.00655995	0.00725781	0.00637968	0.00846984	0.00921293		0.00661787	0.000613031	0.00802081	0.00146902	1.21199
Emr1	Ly71; F4/80; Gpf480; TM7LN3; DD7A5-7; EGF-TM7	B	EGF-like, mucin-like receptor	0.0128762	0.0128762	0.0201598	0.00863044	0.00863044	0.0190618		0.0153041	0.00420519	0.0121075	0.00602252	0.791133
Sfrp2	Sdf5; AI851596	F/S	Fz modif,	0.00816631	0.0102844	0.0120485	0.00428943	0.00982586	0.0097357		0.0101664	0.00194379	0.00795033	0.00317076	0.78202
P2ry5	P2y5; 2610302I02Rik	A	Orphan A12	0.0317836	0.0350735	0.0336582	0.0217009	0.028488	0.0275931		0.0335051	0.0016503	0.0259273	0.00368744	0.773833
Il8ra	Cxcr1	A	Chemokine	0.0220967	0.0256784	0.0279085	0.0164177	0.0215712	0.0203331		0.0252279	0.00293199	0.0194407	0.00269014	0.770603
Gpr75		A	Orphan	0.122951	0.122951	0.130437	0.0840359	0.0840359	0.120836		0.125446	0.0043223	0.0963027	0.0212467	0.767682
Gpr173	Sreb3; 3230401K02Rik	A	SREB	0.651359	0.811141	0.870913	0.471719	0.606046	0.699235		0.777804	0.11351	0.592334	0.114376	0.761546
Rxfp1	Lgr7; Gm1018	A	Relaxin	0.161768	0.175306	0.214299	0.109813	0.161656	0.139262		0.183791	0.0272741	0.136911	0.0260013	0.744924
Gpr25	Gm1300	A	Orphan	0.00286619	0.00286619	0.005795	0.00219076	0.00219076	0.00420181		0.00384246	0.00169095	0.00286111	0.00116108	0.744604
Lpar4	LPA4; p2y9; Gpr23; 5730485F04Rik	A	Sphingolipid/LPA	0.0175781	0.0185611	0.0204735	0.0142707	0.0131208	0.0140085		0.0188709	0.00147233	0.0138	0.000602641	0.731286
Htr2b	5-HT2B; AJ012488; AV377389	A	Serotonin	0.0168796	0.0240657	0.0265711	0.0161011	0.0143481	0.0176333		0.0225055	0.0050306	0.0160275	0.00164388	0.71216
Ednrb	ETb; ET-B; ET>B<; ETR-b; Sox10m1; AU022549	A	Endothelin	0.0452191	0.0582984	0.0622773	0.0320307	0.0383681	0.0446925		0.0552649	0.00892453	0.0383637	0.00633087	0.694179
Taar6	Gm228; Trar6	A	Trace amine	0.025958	0.0347179	0.0365268	0.0175742	0.0185081	0.0311948		0.0324009	0.00565254	0.0224257	0.00760863	0.692131
Gpr85	2900026B03Rik; DKFZp761L08121; SREB2	A	SREB	0.210768	0.274985	0.253666	0.127185	0.166028	0.214485		0.246473	0.0327074	0.169233	0.0437383	0.686619
Gpr126	DREG; Gm222; AI449247; AW045736; 1190004A11Rik; DJ287G14	B	Orphan B1	0.00532335	0.00532335	0.00629589	0.00305661	0.00305661	0.0054419		0.00564753	0.000561494	0.00385171	0.00137714	0.682017
Cxcr4	CD184; LESTR; Sdf1r; Cmkar4; PB-CKR; PBSF/SDF-1	A	Chemokine	0.0436939	0.0499802	0.0564435	0.0309847	0.0349552	0.0306339		0.0500392	0.00637499	0.0321913	0.00240003	0.643322
Trhr	MGC124380; MGC124381	A	TRH	0.0305989	0.0302153	0.0358471	0.0161335	0.022723	0.0232625		0.0322205	0.00314661	0.0207063	0.0039694	0.642646
Bai3	MGC107444; A830096D10Rik	B	Brain-specific angiogenesis inhibitor	0.304909	0.304909	0.362367	0.191983	0.191983	0.23856		0.324062	0.0331737	0.207509	0.0268914	0.640337
Gpr165	6530406P05Rik; Pgr15	A	Orphan A7	0.00395509	0.00841177	0.00651509	0.00192503	0.00380022	0.00605587		0.00629398	0.00223655	0.00392704	0.00206834	0.623936
Gpr37	Pael-R; AI848630; Ednrbl1	A	Endothelin	0.0111902	0.0162569	0.0152828	0.00655995	0.00957807	0.0101054		0.0142433	0.00268858	0.00874782	0.00191301	0.614171
Gpr120	GT01; KPG_013; AI552415; Pgr4	A	FFA	0.0609534	0.0609534	0.0673221	0.0300634	0.0300634	0.0548572		0.0630763	0.00367701	0.038328	0.0143147	0.607645
Gpr22	AW061316; MGC107197; 2900068K05Rik	A	Orphan	0.53224	0.53224	0.731802	0.31446	0.31446	0.447148		0.598761	0.115217	0.35869	0.0766074	0.599053
Gpr63	Psp24-2; PSP24beta	A	Orphan A6	0.01185	0.018685	0.0197008	0.00751089	0.0107345	0.011801		0.0167453	0.00426978	0.0100155	0.0022336	0.598107
Gpr18		A	Orphan	0.0314249	0.0314249	0.0450392	0.0170693	0.0170693	0.0299609		0.035963	0.00786024	0.0213665	0.00744296	0.594126
Opn3	ERO; Ecpn; panopsin; MGC124138	A	Orphan	0.0150912	0.0150912	0.0188751	0.00828174	0.00828174	0.0122908		0.0163525	0.00218462	0.0096181	0.00231464	0.588174
Ptger1	EP1; 42kDa; Ptgerep1	A	Prostanoid	0.293677	0.477426	0.395706	0.130292	0.30602	0.231146		0.388936	0.0920617	0.222486	0.0881835	0.572038
Gpr34		A	Orphan	0.0125111	0.0125111	0.0182853	0.0067418	0.0067418	0.0109899		0.0144358	0.00333373	0.00815784	0.00245265	0.565112
Lgr5	FEX; Gpr49	A	LGR	0.123801	0.148183	0.16141	0.0722993	0.0842021	0.0855834		0.144465	0.0190779	0.0806949	0.00730358	0.558579
Gprc5c	Raig3; MGC6786; MGC11976; 1110028I06Rik; 3200002M13Rik	C	Gprc5	0.0708298	0.0697434	0.123322	0.0276438	0.0528996	0.0668143		0.087965	0.0306247	0.0491192	0.019857	0.558395
Chrm3	M3; M3R; Chrm-3	A	Acetylcholine	0.431005	0.491785	0.52201	0.190267	0.282427	0.332834		0.4816	0.0463499	0.268509	0.0722952	0.557536
Fzd3	Fz3; AU020229	F/S	Frizzled	1.30161	1.55251	1.48093	0.602027	0.99268	0.798132		1.44502	0.129245	0.797613	0.195327	0.551975
Gpr137b	C80550; C80741; Tm7sf1; AU016435; AW546472; D13Abb1e; C730041E01	Tm7sf	Orphan N1	0.0656755	0.0762721	0.0814128	0.0299728	0.0450041	0.0462757		0.0744535	0.00802472	0.0404176	0.00906771	0.542856
Gpr183	Ebi2	A	Orphan	0.0104571	0.0152033	0.0122642	0.00422568	0.00697061	0.00902129		0.0126415	0.00239548	0.00673919	0.00240617	0.5331
Gpr52	EG620246	A	Orphan A2	0.00764178	0.00979204	0.0125515	0.00394052	0.00497565	0.0061485		0.0099951	0.00246113	0.00502155	0.00110471	0.502402
Ccr3	CKR3; Cmkbr3; CC-CKR3; Cmkbr1l2; MGC124265; MGC124266	A	Chemokine	0.00139181	0.00752235	0.00247604	0.00121452	0.00275134	0.00175486		0.00379673	0.00327171	0.00190691	0.000779611	0.502249
Fzd5	Fz5; AI427138; MGC141642; 5330434N09Rik	F/S	Frizzled	0.0154056	0.0182116	0.0317016	0.00795512	0.00993613	0.0131026		0.0217729	0.00871219	0.0103313	0.0025964	0.474502
Gpr151	GPCR; PGR7; GalRL; nGPCR-2037; C130082O03Rik	A	Orphan	0.179164	0.179164	0.178281	0.0739119	0.0739119	0.105289		0.178869	0.000509598	0.0843709	0.0181155	0.47169
Fzd8	Fz8; mFZ8	F/S	Frizzled	0.234507	0.319414	0.379455	0.0835857	0.170826	0.166882		0.311125	0.0728288	0.140431	0.0492692	0.451366
Casr	CaR; Gprc2a	C	Calcium-sensing	0.00318167	0.00450893	0.00481883	0.00210874	0.00158654	0.00174652		0.00416981	0.000869671	0.00181394	0.00026755	0.435016
Gpr110	KPG_009; 5031409J19Rik; Pgr19	B	Orphan B2	0.0320185	0.0320185	0.0261567	0.0132318	0.0132318	0.0116246		0.0300646	0.00338431	0.012696	0.0009279	0.422293
Cckbr	CCK2R; CCKR-2	A	Cholecystokinin	0.16521	0.174005	0.190578	0.0565982	0.0823579	0.0802238		0.176598	0.0128809	0.07306	0.0142962	0.413709
Oprk1	KOR; R21; KOR-1; Oprk2; MGC151172	A	Opioid/Nociceptin	0.00593885	0.0076711	0.00796561	0.00206639	0.0038458	0.00211999		0.00719185	0.00109508	0.00267739	0.00101223	0.372281
Drd2	D2R; Drd-2	A	Dopamine	0.0690734	0.0783187	0.0904867	0.0249641	0.0298598	0.0312603		0.0792929	0.0107398	0.0286947	0.00330583	0.361883
Chrm5	m5; M5R	A	Acetylcholine	0.00335906	0.00389274	0.00342104	0.000958257	0.00134233	0.00133419		0.00355761	0.000291874	0.00121159	0.00021943	0.340562
Oprm1	mor; Oprm; muOR; MOP-R; MOR-1; MOR-1O	A	Opioid/Nociceptin	0.0116494	0.0094744	0.0127011	0.00322212	0.00407354	0.00313629		0.011275	0.00164563	0.00347732	0.000518127	0.30841
Adra1d	Spr8; Adra1; Gpcr8; [a]1d; Adra-1; Adra1a; alpha1D-AR	A	Adrenoceptor	0.106659	0.117083	0.108236	0.0204777	0.0309514	0.0257189		0.110659	0.0056186	0.025716	0.00523685	0.23239
Gprc5a	Rai3; Raig1	C	Gprc5	0.0228304	0.0254128	0.0318271	0.00400662	0.00496084	0.00633561		0.0266901	0.00463237	0.00510102	0.00117081	0.19112
Drd1a	Drd1; Drd-1; Gpcr15; C030036C15Rik	A	Dopamine	0.0963531	0.10624	0.119448	0.01512	0.0192947	0.015728		0.107347	0.011587	0.0167142	0.00225536	0.155703
Npy2r	MGC124241; MGC124242; MGC124244	A	Neuropeptide Y	0.0161312	0.0265425	0.0186523	0.00238173	0.00370554	0.00317545		0.020442	0.00543149	0.00308757	0.000666267	0.15104
Hcrtr2	OX2R; mOXR2; mOX2aR; mOX2bR	A	Orexin/Hypocretin	0.0732412	0.0850379	0.104712	0.000613149	0.0207578	0.0159144		0.0876637	0.0158989	0.0124285	0.010515	0.141774
Chrm2	M2; Chrm-2	A	Acetylcholine	0.220718	0.218545	0.272655	0.0277244	0.0337575	0.0348687		0.237306	0.0306327	0.0321168	0.00384433	0.135339
Ednra	ETa; ET-AR; Gpcr10	A	Endothelin	0.0227984	0.0277494	0.0310223	0.00254539	0.00449286	0.00318117		0.02719	0.0041404	0.00340647	0.000993093	0.125284
