# Supplementary material for: Genome-wide profiling of G protein-coupled receptors in cerebellar granule neurons using high-throughput, real-time PCR
Source: BMC Genomics. 2011 May 16;12:241. doi: 10.1186/1471-2164-12-241 (PMC3111393; doi:10.1186/1471-2164-12-241)
Supplement: Additional file 15 — List of GPCRs differentially expressed during the differentiation of CGNs in vitro. An Excel file that lists the names of those GPCRs differentially expressed in at least one condition during the developmental time course, normalized expression values, average and standard deviation [file 1471-2164-12-241-S15.XLS]

## Sheet: Additional file 15
Additional file 15. List of G protein-coupled receptors differentially expressed during the differentiation of CGNs in vitro.
Gene Name	Alias	Family	Sub-family	DIV0 #1	DIV0 #2	DIV0 #3	DIV1 #1	DIV1 #2	DIV1 #3	DIV2 #1	DIV2 #2	DIV2 #3	DIV3 #1	DIV3 #2	DIV3 #3	DIV5 #1	DIV5 #2	DIV5 #3	DIV9 #1	DIV9 #2	DIV9 #3		Average(DIV0)	StDev(DIV0)	Average(DIV1)	StDev(DIV1)	Average(DIV2)	StDev(DIV2)	Average(DIV3)	StDev(DIV3)	Average(DIV5)	StDev(DIV5)	Average(DIV9)	StDev(DIV9)
Chrm1	M1; M1R; Chrm-1	A	Acetylcholine	0.000623923	0.00112058	0.00130937	0.000280717	0.000125958	0.000264441	0.000380917	0.000397845	0.000280717	0.000623923	0.000736061	0.000823237	0.00151768	0.00151768	0.00116733	0.0017408	6.65151e-05	0.00144904		0.00101796	0.000354059	0.000223706	8.50421e-05	0.00035316	6.33055e-05	0.00072774	9.99173e-05	0.0014009	0.000202278	0.00108545	0.000894403
Chrm2	M2; Chrm-2	A	Acetylcholine	0.00117343	0.00117343	0.00132067	0.00970977	0.0111504	0.00879662	0.0235372	0.0357711	0.0264899	0.0665285	0.0449908	0.0713205	0.0766087	0.0766087	0.0713205	0.0849036	0.0713205	0.0468692		0.00122251	8.50072e-05	0.00988561	0.00118672	0.0285994	0.00638393	0.0609466	0.0140243	0.0748459	0.00305311	0.0676978	0.0192743
Chrm3	M3; M3R; Chrm-3	A	Acetylcholine	0.0166245	0.0318564	0.0194252	0.0205434	0.0318564	0.0166245	0.0357711	0.0665285	0.0574633	0.0766087	0.0766087	0.0849036	0.191295	0.191295	0.147315	0.191295	0.191295	0.102771		0.0226354	0.00810754	0.0230081	0.00790944	0.0532543	0.0158048	0.0793736	0.00478911	0.176635	0.0253919	0.161787	0.0511096
Chrm4	M4; Chrm-4	A	Acetylcholine	0.00240091	0.00203864	0.00120025	0.00240091	0.00231838	0.00158182	0.00120025	0.00222774	0.00180393	0.0020672	0.00172477	0.0026807	0.00240091	0.00240091	0.00264122	0.00188333	0.0021547	0.0012348		0.00187993	0.000615862	0.00210037	0.000450967	0.00174397	0.000516362	0.00215756	0.000484326	0.00248101	0.000138744	0.00175761	0.000472662
Adora1	Ri; A1R; A1AR; AA1R; A1-AR; AI848715; BB176431	A	Adenosine	0.00994946	0.0154336	0.010035	0.0200511	0.025675	0.0225244	0.017853	0.0205434	0.016198	0.0137897	0.0175277	0.0194252	0.0403733	0.0403733	0.0216597	0.0264899	0.0357711	0.0271457		0.011806	0.00314189	0.0227502	0.00281873	0.0181981	0.00219316	0.0169142	0.00286738	0.0341355	0.0108043	0.0298022	0.00517956
Adora2a	A2aR; A2AAR; AA2AR; MGC118414	A	Adenosine	0.00379141	0.00970977	0.0046623	0.0021547	0.000636617	0.00252248	0.000541235	0.00138518	0.000871866	0.00128638	0.00211046	0.00135732	0.00144904	0.00144904	0.000739065	0.00052051	0.00252248	0.000452127		0.00605449	0.00319537	0.00177126	0.000999691	0.000932759	0.000425252	0.00158472	0.000456686	0.00121238	0.000409904	0.00116504	0.00117607
Adora2b	A2b; A2BR; A2BAR; AA2BR; AI480866; AI605384; MGC144574; MGC144575	A	Adenosine	0.0021547	0.00169833	0.00242841	0.000251514	0.000389519	0.00151768	0.00109005	0.000499623	0.0017408	0.00017383	0.000636617	0.000389519	0.000584844	0.000584844	0.000736061	0.000207978	0.000389519	0.000251514		0.00209381	0.000368832	0.000719572	0.00069462	0.00111016	0.000620834	0.000399989	0.000231571	0.000635249	8.73052e-05	0.000283004	9.47784e-05
Adora3	A3R; A3AR; AA3R; ARA3; Gpcr2; MGC118217; 1700001D09Rik; 4930578J19Rik	A	Adenosine	0.0010371	0.00735515	0.00429925	0.00100062	0.00379141	0.00117343	0.000871866	0.000342693	0.00100062	0.00035398	0.00100062	0.000264441	0.00120025	0.00120025	0.00379141	0.000823237	0.000764407	0.000160513		0.0042305	0.00315959	0.00198849	0.00156377	0.000738393	0.000348681	0.000539681	0.000401688	0.00206397	0.00149601	0.000582719	0.000366823
Gpr87		A	ADP/UDP-glucose	0.00417917	0.00240091	0.0035146	0.000871866	0.000342693	0.000776541	0.0011095	0.0010371	0.00129524	0.00240091	0.00229347	0.00283006	0.00318305	0.00318305	0.00165666	0.0021547	0.0030838	0.00231838		0.00336489	0.000898535	0.0006637	0.000282056	0.00114728	0.000133154	0.00250814	0.000283913	0.00267425	0.000881261	0.00251896	0.000495969
P2ry12	P2Y12; 2900079B22Rik; 4921504D23Rik	A	ADP/UDP-glucose	0.00563411	0.0059553	0.00543911	0.000397845	0.00035398	0.000233973	0.000292839	0.00157234	0.00144904	0.000560119	0.00117343	0.00112058	0.0017408	0.0017408	0.00147461	0.00130937	0.00135732	0.00180393		0.00567617	0.000260654	0.000328599	8.48332e-05	0.00110474	0.000705824	0.000951377	0.000339868	0.00165207	0.000153687	0.00149021	0.000272751
P2ry13	GPCR1; GPR94; Gpr86; P2Y13; SP174; 2010001L06Rik	A	ADP/UDP-glucose	0.0181704	0.0181704	0.0205434	0.00578213	0.00735515	0.00504664	0.010035	0.0160562	0.0160562	0.0111504	0.0149004	0.0179682	0.0181704	0.0181704	0.0137897	0.0166245	0.0175277	0.0137897		0.0189614	0.00137002	0.00606131	0.00117931	0.0140491	0.00347634	0.014673	0.00341455	0.0167102	0.00252921	0.0159806	0.0019504
P2ry14	P2Y14; Gpr105; A330108O13Rik	A	ADP/UDP-glucose	0.016198	0.0179682	0.0170802	0.0059553	0.00942955	0.00519726	0.00823686	0.0137897	0.0145198	0.0118409	0.0166245	0.017853	0.0216597	0.0216597	0.017853	0.0181704	0.017853	0.012806		0.0170821	0.000885082	0.0068607	0.00225674	0.0121821	0.00343616	0.0154395	0.00317638	0.0203908	0.00219784	0.0162765	0.00300972
Adra1a	[a]1a; Adra1c; MGC130524	A	Adrenoceptor	0.00264122	0.00200405	0.00231838	0.00277676	0.0021547	0.00222774	0.000744662	0.000623923	0.000739065	0.000675587	0.000776541	0.00117343	0.00106665	0.00106665	0.000380917	0.00135732	0.000879983	0.00117343		0.00232121	0.000318596	0.0023864	0.000340028	0.00070255	6.81506e-05	0.000875187	0.000263176	0.000838074	0.00039591	0.00113691	0.000240755
Adra1b	[a]1b	A	Adrenoceptor	0.00047078	0.00429925	0.0030838	0.00203864	0.00504346	0.00417917	0.00157234	0.00135732	0.00158182	0.00116733	0.00330124	0.00410012	0.00337159	0.00337159	0.00203864	0.00429925	0.00511801	0.00417917		0.00261795	0.00195629	0.00375376	0.00154692	0.00150383	0.000126967	0.00285623	0.00151619	0.00292727	0.000769576	0.00453214	0.000510912
Adra1d	Spr8; Adra1; Gpcr8; [a]1d; Adra-1; Adra1a; alpha1D-AR	A	Adrenoceptor	0.00182691	0.00318628	0.0011095	0.00504664	0.00410012	0.00477646	0.00519726	0.0035146	0.00410012	0.119977	0.0849036	0.160726	0.0665285	0.0665285	0.0242497	0.0373829	0.0403733	0.0281865		0.00204089	0.0010548	0.00464107	0.000487568	0.00427066	0.000854193	0.121869	0.0379467	0.0524356	0.0244097	0.0353142	0.00635131
Adra2a	Adra-2; Adra-2a; alpha2A; AW122659; alpha2-C10; alpha2A-AR; alpha(2A)AR	A	Adrenoceptor	0.00444769	0.00114193	0.00318628	0.00231838	0.000753358	0.00277676	0.00188333	0.00169833	0.0021547	0.00140739	0.00114193	0.00182691	0.00264122	0.00264122	0.00259215	0.00283006	0.00254378	0.00240091		0.0029253	0.00166826	0.0019495	0.00106094	0.00191212	0.000229542	0.00145874	0.000345363	0.00262486	2.8332e-05	0.00259158	0.000218532
Adra2b	[a]2B; Adra-2b; alpha2B; alpha2-C2	A	Adrenoceptor	0.000380917	0.000422902	0.00128638	0.00172477	0.00172477	0.0020672	0.00138518	0.00188333	0.00252248	0.00221282	0.0016029	0.0017408	0.0016029	0.0016029	0.000460505	0.000913732	0.000541235	0.000310709		0.000696733	0.000511081	0.00183892	0.000197699	0.00193033	0.000570105	0.00185217	0.00031985	0.0012221	0.000659561	0.000588559	0.000304284
Adra2c	[a]2C; Adra-2c; alpha2C; alpha2-C4	A	Adrenoceptor	0.00468348	0.00444769	0.00337159	0.0271457	0.0200511	0.025675	0.0181704	0.0141149	0.0179682	0.010727	0.0133645	0.0175277	0.0166245	0.0166245	0.0110439	0.0271457	0.0154336	0.0175277		0.00416759	0.000699365	0.0242906	0.00374443	0.0167512	0.00228531	0.013873	0.00342878	0.0147643	0.00322193	0.0200357	0.00624586
Adrb1	Adrb-1; beta-AR	A	Adrenoceptor	0.00410012	0.00477646	0.00277676	0.00608327	0.00630577	0.00608327	0.00477646	0.0012348	0.000105011	0.00622214	0.00689852	0.00970977	0.00970977	0.00970977	0.00240091	0.00622214	0.00658803	0.00444769		0.00388445	0.00101715	0.00615744	0.000128458	0.00203876	0.00243729	0.00761015	0.00184951	0.00727349	0.00421978	0.00575262	0.00114482
Adrb2	Badm; Gpcr7; Adrb-2	A	Adrenoceptor	0.00092051	0.000888047	0.00229347	0.000577933	0.000510065	0.000636617	0.00277676	0.00658803	0.00477646	0.00500177	0.00710414	0.00710414	0.00670299	0.00670299	0.00504664	0.00244265	0.00429925	0.00318305		0.00136734	0.000802213	0.000574872	6.33316e-05	0.00471375	0.00190641	0.00640335	0.0012138	0.00615088	0.000956297	0.00330832	0.000934621
Gpr182	Admr; Gpcr17; Gpcr22; MB10; G10-D; NOW; AM-R	A	Adrenomedullin	0.000952444	0.00157234	0.00392309	0.000879983	0.000584844	0.00543911	0.000329071	0.000460505	0.00132067	0.000123778	0.000623923	0.00100882	0.000611878	0.000611878	0.000776541	0.00035398	0.000584844	0.00200405		0.00214929	0.00156711	0.00230131	0.00272142	0.000703416	0.000538584	0.000585505	0.000443768	0.000666765	9.50684e-05	0.000980957	0.000893509
C3ar1	AZ3B; C3AR; HNFAG09	A	Anaphylotoxin	0.00511801	0.00504346	0.00504346	0.012806	0.0137897	0.0137897	0.00913008	0.010035	0.00769124	0.00630577	0.00543911	0.00477646	0.00578213	0.00578213	0.0021547	0.00182691	0.00182691	0.00165666		0.00506831	4.3038e-05	0.0134618	0.000567963	0.0089521	0.00118197	0.00550711	0.000766918	0.00457298	0.0020943	0.00177016	9.8292e-05
C5ar1	C5aR; C5r1; Cd88; D7Msu1	A	Anaphylotoxin	0.00477646	0.00563411	0.00480012	0.0114615	0.0145198	0.00942955	0.00543911	0.0114615	0.00578213	0.00330124	0.00429925	0.00429925	0.00222774	0.00222774	0.00129524	0.000577933	0.000431185	0.000431185		0.00507023	0.000488476	0.0118036	0.00256233	0.00756092	0.00338238	0.00396658	0.000576204	0.00191691	0.000538377	0.000480101	8.47248e-05
Agtr1a	AT1; AG2S; AT1a; AT2R1; Agtr1; AT2R1A; Agtr-1a; AI551199; Angtr-1a; MGC37610; 1810074K20Rik	A	Angiotensin	0.00259215	0.0030838	5.12319e-06	0.00477646	0.00622214	0.00318305	0.00392309	0.00429925	0.00417917	0.00242841	0.00131209	0.00158182	0.00231838	0.00231838	0.00410012	0.00106665	0.00221282	0.000541235		0.00189369	0.00165392	0.00472722	0.00152015	0.00413384	0.000192136	0.00177411	0.000582474	0.00291229	0.00102869	0.00127357	0.000854787
Agtr1b	AT1B; AT2R1B; Agtr-1b; Angtr-1b; MGC129325	A	Angiotensin	0.00337159	0.00337159	0.000207978	0.00337159	0.00330124	0.00297111	0.00444769	0.00480012	0.00330124	0.00169833	0.00120025	0.00396174	0.00277676	0.00277676	0.00444769	0.00112058	0.00081163	0.000510065		0.00231705	0.00182651	0.00321465	0.000213819	0.00418302	0.000783711	0.00228677	0.00147179	0.00333374	0.000964715	0.000814091	0.000305263
Aplnr	APJ; Agtrl1; msr/apj	A	Apelin	0.0145198	0.010035	0.0122914	0.00994946	0.00879662	0.00739267	0.0179682	0.0318564	0.025675	0.0169011	0.0179682	0.00229347	0.0122914	0.0122914	0.0114615	0.00047078	0.000358231	0.000409951		0.0122821	0.00224243	0.00871291	0.00128045	0.0251665	0.00695809	0.0123876	0.00875803	0.0120148	0.000479125	0.000412987	5.63359e-05
Brs3	BRS-3; MGC129146; MGC129147; Bb3	A	Bombesin	0.00283006	0.000373866	0.00117343	0.00229347	0.00092051	0.0010371	0.00100882	0.00081163	0.00106665	0.0035146	0.00128638	0.000694538	0.00504664	0.00504664	0.00710414	0.00477646	0.000823237	0.00081163		0.00145912	0.00125277	0.00141703	0.000761257	0.000962366	0.000133706	0.00183184	0.00148706	0.00573247	0.0011879	0.00213711	0.00228575
Cnr1	CB1	A	Cannabinoid	0.0225244	0.0118409	0.0216597	0.0899961	0.102771	0.102771	0.0665285	0.128037	0.275511	0.23707	0.275511	0.344944	0.160726	0.160726	0.16906	0.344944	0.23707	0.204967		0.018675	0.00593427	0.0985125	0.00737543	0.156692	0.107398	0.285842	0.0546738	0.163504	0.00481182	0.262327	0.0733266
Ccr1	Cmkbr1; Mip-1a-R	A	Chemokine	0.00221282	0.00158182	0.0012348	0.00120025	0.000264441	0.00047078	0.000288116	0.000913732	0.00017383	0.000506313	0.000389519	8.71558e-05	0.000636617	0.000636617	0.000823237	0.000879983	0.000280717	0.000257532		0.00167648	0.000495836	0.000645157	0.000491671	0.00045856	0.000398311	0.000327663	0.000216316	0.000698824	0.000107745	0.000472744	0.00035287
Ccr10	Gpr2; Cmkbr9; MGC151420	A	Chemokine	0.00203864	0.00172477	0.00131209	0.00221282	0.00200405	0.0035146	0.0020672	0.00337159	0.00259215	0.00252248	0.00140739	0.000736061	0.00157234	0.00157234	0.00081163	0.00172477	0.0017408	0.00114193		0.00169184	0.000364395	0.00257716	0.000818536	0.00267698	0.000656318	0.00155531	0.000902347	0.00131877	0.000439196	0.00153584	0.000341227
Ccr1l1	Cmkbr1l1; MGC156358	A	Chemokine	0.00109005	0.0035146	7.93767e-05	0.00739267	0.00563411	0.00769124	0.00264122	0.00823686	0.00994946	0.00477646	0.0059553	0.0035146	0.00480012	0.00480012	0.00543911	0.00710414	0.00622214	0.00543911		0.00156134	0.00176544	0.006906	0.00111156	0.00694251	0.00382218	0.00474879	0.00122058	0.00501312	0.000368917	0.00625513	0.000833005
Ccr3	CKR3; Cmkbr3; CC-CKR3; Cmkbr1l2; MGC124265; MGC124266	A	Chemokine	0.00318305	0.00100062	0.00670299	0.00468348	0.000937313	0.00337159	0.00130937	0.00242841	0.00211046	0.00504664	0.0017408	0.00147461	0.00468348	0.00468348	0.00994946	0.00229347	0.000871866	0.00135732		0.00362889	0.00287721	0.00299746	0.0019009	0.00194942	0.000576642	0.00275402	0.00198993	0.00643881	0.00304031	0.00150755	0.00072261
Ccr4	LESTR; Sdf1r; CHEMR1; Cmkbr4; MGC151418	A	Chemokine	0.00658803	0.00151768	0.0112074	0.00854466	0.00259215	0.00444769	0.00229347	0.00396174	0.00200405	0.00578213	0.0020672	0.00128638	0.00410012	0.00410012	0.0175277	0.00480012	0.00203864	0.00259215		0.00643772	0.00484662	0.00519483	0.00304578	0.00275308	0.00105668	0.00304524	0.00240215	0.00857598	0.00775242	0.00314364	0.00146101
Ccr6	Cmkbr6	A	Chemokine	0.00396174	0.0017408	0.0016029	0.00543911	0.00144904	0.00131209	0.000388188	0.000644081	0.00114193	0.0059553	0.000937313	0.000506313	0.00500177	0.00500177	0.00468348	0.00379141	0.000776541	0.000389519		0.00243515	0.00132386	0.00273341	0.0023442	0.000724733	0.000383289	0.00246631	0.00302923	0.00489567	0.000183765	0.00165249	0.00186244
Ccr9	Cmkbr10; GPR-9-6	A	Chemokine	0.00100062	0.000188413	0.000560119	0.000744662	0.000288116	0.00081163	0.000452127	0.000937313	0.000744662	0.0010371	0.000925953	0.000709355	0.00131209	0.00131209	0.00169833	0.00116733	0.00100882	0.0010371		0.000583051	0.000406589	0.000614803	0.000284893	0.000711367	0.0002443	0.000890803	0.000166676	0.00144083	0.000222994	0.00107108	8.45423e-05
Ccrl1	PPR1; CCBP2; CCR11; VSHK1; CCX-CKR; Cmkbrl1; CCX-CKR1; A630091E18Rik	A	Chemokine	0.000744662	0.000879983	0.000655827	0.00211046	0.00169833	0.000709355	0.00117343	0.00221282	0.00135732	0.00120025	0.00100882	0.00131209	0.00203864	0.00203864	0.00222774	0.00221282	0.00277676	0.00222774		0.000760157	0.000112879	0.00150605	0.000720072	0.00158119	0.00055468	0.00117372	0.000153368	0.00210167	0.000109175	0.00240577	0.000321369
Cx3cr1		A	Chemokine	0.0110439	0.00994946	0.0175277	0.00689852	0.0059553	0.00511801	0.00410012	0.00710414	0.00500177	0.0026807	0.00410012	0.00254378	0.00200405	0.00200405	0.00211046	0.000952444	0.000655827	0.000460505		0.0128404	0.00409608	0.00599061	0.000890781	0.00540201	0.00154149	0.0031082	0.000861751	0.00203952	6.14404e-05	0.000689592	0.000247702
Cxcr4	CD184; LESTR; Sdf1r; Cmkar4; PB-CKR; PBSF/SDF-1	A	Chemokine	0.160726	0.147315	0.128037	0.0357711	0.0527776	0.0242497	0.00957443	0.0118409	0.00854466	0.010035	0.00970977	0.00735515	0.0141149	0.0141149	0.00942955	0.00468348	0.00410012	0.00283006		0.145359	0.0164321	0.0375995	0.0143516	0.00998667	0.00168636	0.00903331	0.00146239	0.0125531	0.00270509	0.00387122	0.000947678
Cxcr5	Blr1; Gpcr6; MDR15; CXC-R5; CXCR-5	A	Chemokine	0.00229347	0.000109662	0.00106665	0.0017408	0.000744662	0.000937313	0.000709355	0.000285928	0.000245092	0.00337159	0.000515084	0.0012348	0.00417917	0.00417917	0.000655827	0.00769124	0.00283006	0.00221282		0.00115659	0.00109468	0.00114093	0.000528363	0.000413458	0.000257066	0.00170716	0.00148568	0.00300472	0.0020342	0.0042447	0.0030007
Cxcr6	BONZO; STRL33; BB217514	A	Chemokine	0.00242841	0.00120025	0.00283006	0.00252248	0.00444769	0.00500177	0.00240091	0.00392309	0.00396174	0.0030838	0.00477646	0.00563411	0.00942955	0.00942955	0.00622214	0.0059553	0.00578213	0.0059553		0.00215291	0.000849114	0.00399065	0.0013013	0.00342858	0.000890199	0.00449813	0.00129774	0.00836041	0.0018518	0.00589758	9.99826e-05
Cxcr7	Rdc1; Cmkor1; AW541270	A	Chemokine	0.00622214	0.00392309	0.00563411	0.00480012	0.00578213	0.00735515	0.00244265	0.00259215	0.0030838	0.00200405	0.00129524	0.00188333	0.000541235	0.000541235	0.000560119	0.000506313	0.000611878	0.000709355		0.00525978	0.00119436	0.00597913	0.00128886	0.0027062	0.000335449	0.00172754	0.000379215	0.00054753	1.09024e-05	0.000609182	0.000101548
Il8ra	Cxcr1	A	Chemokine	0.0281865	0.0235372	0.0292393	0.0318564	0.0242497	0.0357711	0.0149004	0.0179682	0.017853	0.0154336	0.0122914	0.0181704	0.010035	0.010035	0.00578213	0.00500177	0.00229347	0.0026807		0.0269876	0.00303422	0.0306257	0.00585843	0.0169072	0.00173887	0.0152985	0.00294185	0.00861737	0.0024554	0.00332531	0.00146471
Cckbr	CCK2R; CCKR-2	A	Cholecystokinin	0.00158182	0.00106665	0.00254378	0.00200405	0.00140739	0.00264122	0.00710414	0.0133645	0.0110439	0.0357711	0.0468692	0.0504246	0.0849036	0.0849036	0.0527776	0.0899961	0.0766087	0.0660726		0.00173075	0.00074974	0.00201755	0.000617026	0.0105042	0.00316488	0.044355	0.0076435	0.074195	0.018548	0.0775591	0.01199
Drd1a	Drd1; Drd-1; Gpcr15; C030036C15Rik	A	Dopamine	0.000675587	7.07193e-05	0.000199504	0.000823237	0.0010371	0.00132067	0.00337159	0.00622214	0.0112074	0.0194252	0.0194252	0.0216597	0.0110439	0.0110439	0.00477646	0.0336648	0.0170802	0.0216597		0.00031527	0.000318618	0.00106034	0.00024953	0.00693372	0.00396609	0.02017	0.00129014	0.00895478	0.00361853	0.0241349	0.00856486
Drd2	D2R; Drd-2	A	Dopamine	0.00157234	0.000611878	0.00200405	0.00052051	0.000129838	0.000389519	0.00180393	0.00144904	0.00182691	0.00879662	0.00854466	0.0122914	0.0194252	0.0194252	0.0166245	0.0242497	0.0281865	0.0200511		0.00139609	0.000712623	0.000346622	0.000198837	0.00169329	0.000211841	0.00987756	0.00209424	0.0184916	0.00161697	0.0241624	0.0040684
Drd5	D5R; Drd-5; Drd1b; Gpcr1	A	Dopamine	0.00200405	0.00188333	0.00100062	0.00112058	0.000764407	0.000550615	0.000389519	0.000694538	0.000560119	0.00144904	0.00297111	0.00165666	0.00283006	0.00283006	0.00135732	0.00240091	0.0035146	0.00203864		0.00162933	0.000547816	0.000811866	0.00028793	0.000548058	0.000152867	0.0020256	0.000825388	0.00233914	0.000850285	0.00265138	0.000769201
Darc	FY; Dfy; GPD; CCBP1; CD234; ESTM35; AA162249	A	Duffy	0.0449908	0.0468692	0.0449908	0.116162	0.128037	0.116162	0.0547744	0.0899961	0.116162	0.102771	0.119977	0.116162	0.204967	0.204967	0.100911	0.204967	0.147315	0.116162		0.045617	0.00108451	0.12012	0.00685598	0.0869775	0.0308049	0.11297	0.00903619	0.170282	0.0600767	0.156148	0.0450568
Gpr81		A	Eicosanoid	0.000937313	0.000114161	0.000251514	0.0012348	0.00157234	0.00129524	0.000694538	0.000776541	0.000448963	0.000879983	0.000373866	0.00081163	0.00169833	0.00169833	0.000871866	0.00254378	0.00169833	0.00138518		0.000434329	0.000440977	0.00136746	0.000179987	0.000640014	0.00017046	0.000688493	0.00027461	0.00142284	0.000477157	0.00187576	0.000599335
Ednra	ETa; ET-AR; Gpcr10	A	Endothelin	0.00608327	0.00630577	0.00735515	0.000925953	0.000238434	0.00092051	0.00129524	0.00130937	0.000937313	0.000776541	0.00200405	0.00120025	0.0271457	0.0271457	0.0200511	0.017853	0.0292393	0.0154336		0.0065814	0.000679263	0.000694965	0.000395377	0.00118064	0.000210848	0.00132695	0.000623483	0.0247809	0.00409608	0.020842	0.0073722
Ednrb	ETb; ET-B; ET>B<; ETR-b; Sox10m1; AU022549	A	Endothelin	0.0899961	0.0504246	0.16906	0.0179682	0.0175277	0.0292393	0.00739267	0.00854466	0.0122914	0.00854466	0.00823686	0.0145198	0.00392309	0.00392309	0.00252248	0.00913008	0.00543911	0.00622214		0.10316	0.0604036	0.0215784	0.00663818	0.00940958	0.00256134	0.0104338	0.00354197	0.00345622	0.000808644	0.00693044	0.00194476
Gpr37	Pael-R; AI848630; Ednrbl1	A	Endothelin	0.0111504	0.00500177	0.00942955	0.00504346	0.0026807	0.00480012	0.00211046	0.00165666	0.00229347	0.0017408	0.00242841	0.0046623	0.000550615	0.000550615	0.000550615	0.00200405	0.00200405	0.00252248		0.00852725	0.00317209	0.00417476	0.0012996	0.0020202	0.000327861	0.00294384	0.00152743	0.000550615	0	0.00217686	0.000299316
Gpr37l1	CAG-18; D0Kist8; AW047233; Ednrbl2	A	Endothelin	0.0547744	0.0449908	0.0849036	0.0154336	0.0122914	0.0154336	0.00670299	0.0122914	0.0149004	0.00994946	0.0110439	0.0170802	0.0154336	0.0154336	0.0112074	0.0225244	0.012806	0.0242497		0.0615563	0.0208027	0.0143862	0.00181417	0.0112983	0.00418798	0.0126912	0.00384019	0.0140249	0.00244	0.01986	0.0061696
Gpr120	GT01; KPG_013; AI552415; Pgr4	A	FFA	0.00578213	0.00879662	0.00578213	0.0035146	0.00318628	0.0017408	0.00970977	0.0149004	0.0200511	0.00379141	0.00504664	0.00519726	0.00735515	0.00735515	0.00392309	0.0141149	0.0137897	0.0112074		0.00678696	0.00174042	0.00281389	0.000943713	0.0148871	0.00517068	0.00467844	0.000771869	0.00621113	0.0019815	0.0130374	0.00159308
Fpr-rs4		A	FMLP-related peptide	0.00120025	0.00211046	0.000879983	0.000952444	0.000925953	0.000288116	0.000611878	0.000264441	0.000257532	0.000744662	0.000709355	0.000327548	0.00109005	0.00109005	0.00100882	0.000448963	0.000694538	0.00013211		0.0013969	0.000638376	0.000722171	0.000376136	0.00037795	0.000202617	0.000593855	0.000231303	0.00106297	4.68998e-05	0.000425204	0.000281965
Galr1	Galnr1	A	Galanin	0.0112074	0.00913008	0.0160562	0.191295	0.204967	0.191295	0.0660726	0.119977	0.0938876	0.0449908	0.0373829	0.0547744	0.102771	0.102771	0.0665285	0.0713205	0.0527776	0.0574633		0.0121312	0.00355428	0.195852	0.00789368	0.0933122	0.0269566	0.0457161	0.00871839	0.09069	0.0209244	0.0605205	0.00964205
Galr2	mGalR; MGC151357; MGC151359	A	Galanin	0.00254378	0.00222774	0.00158182	0.00519726	0.00658803	0.00563411	0.00252248	0.00330124	0.00240091	0.0021547	0.00318305	0.00264122	0.00477646	0.00477646	0.0046623	0.00689852	0.00689852	0.00658803		0.00211778	0.000490315	0.00580647	0.000711228	0.00274154	0.00048851	0.00265965	0.000514423	0.00473841	6.59138e-05	0.00679502	0.000179258
Hrh1	Bphs	A	Histamine	0.000227015	0.000364776	0.000409951	0.000506313	0.000142779	0.000160513	0.000229628	0.000241673	0.000156523	0.000388188	0.00047078	0.000541235	0.00128638	0.00128638	0.00092051	0.00252248	0.00222774	0.00244265		0.000333914	9.52931e-05	0.000269868	0.000204959	0.000209275	4.60796e-05	0.000466734	7.66039e-05	0.00116442	0.000211236	0.00239762	0.000152441
Hrh2		A	Histamine	0.000460505	0.00013211	0.000452127	0.00128638	0.000850908	0.00114193	0.00131209	0.00182691	0.00147461	0.00129524	0.00222774	0.00151768	0.00608327	0.00608327	0.00689852	0.016198	0.0160562	0.00970977		0.000348247	0.000187227	0.00109307	0.000221809	0.00153787	0.000263174	0.00168022	0.000487033	0.00635502	0.000470683	0.013988	0.00370572
Hrh3	AW049250	A	Histamine	0.00132067	0.000675587	0.000850908	0.0010371	0.00109005	0.00128638	0.000506313	0.00131209	0.00172477	0.000736061	0.00116733	0.00129524	0.0046623	0.0046623	0.00283006	0.0114615	0.00942955	0.00854466		0.000949055	0.000333554	0.00113784	0.000131333	0.00118106	0.000619709	0.00106621	0.000292984	0.00405155	0.00105784	0.00981191	0.00149556
Kiss1r	Gpr54	A	KiSS-1	0.000879983	0.000952444	0.00157234	0.00670299	0.00429925	0.0059553	0.00504346	0.010727	0.00957443	0.00222774	0.00396174	0.00504664	0.00188333	0.00188333	0.00221282	0.00511801	0.00468348	0.00500177		0.00113492	0.000380543	0.00565252	0.00123014	0.00844829	0.00300445	0.00374537	0.00142185	0.00199316	0.000190229	0.00493442	0.000224956
Lgr4	Gpr48; 9130225G07; A930009A08Rik	A	LGR	0.00739267	0.0149004	0.0137897	0.0137897	0.0281865	0.0181704	0.0242497	0.0292393	0.0357711	0.0200511	0.0665285	0.0574633	0.0373829	0.0373829	0.0403733	0.0194252	0.0336648	0.0373829		0.0120276	0.00405221	0.0200489	0.00737993	0.0297534	0.00577784	0.0480143	0.0246374	0.0383797	0.0017265	0.0301576	0.00947869
Lgr5	FEX; Gpr49	A	LGR	0.00942955	0.0169011	0.00994946	0.0112074	0.0166245	0.00994946	0.0403733	0.0449908	0.0271457	0.0713205	0.100911	0.0899961	0.0160562	0.0160562	0.0468692	0.0547744	0.0665285	0.0449908		0.0120934	0.00417174	0.0125938	0.0035469	0.0375033	0.00926226	0.0874094	0.0149641	0.0263272	0.0177899	0.0554312	0.0107839
Lgr6	D830026M09; A530037C04Rik	A	LGR	8.15587e-05	0.000358231	0.000694538	9.44978e-05	0.0020672	0.000952444	0.000105685	0.000334841	0.000675587	0.000125958	0.00109005	0.00252248	0.000251514	0.000251514	7.65818e-05	0.000409951	0.000739065	0.000937313		0.000378109	0.000306973	0.00103805	0.000989133	0.000372037	0.000286766	0.00124616	0.00120586	0.000193203	0.000100997	0.000695443	0.000266373
Mrgpra1	MrgA1	A	Mas-related	1.55027e-05	9.71766e-05	2.07388e-06	5.95374e-05	0.000105685	0.000161979	7.18954e-05	0.000299927	7.93767e-05	0.000510065	0.000560119	0.000655827	0.00135732	0.00135732	0.00157234	0.000694538	0.000460505	0.000560119		3.82511e-05	5.14709e-05	0.000109067	5.13044e-05	0.0001504	0.000129548	0.000575337	7.40628e-05	0.00142899	0.000124142	0.00057172	0.000117447
Mrgpra2	MrgA2	A	Mas-related	0.000217105	0.00504664	0.000264441	0.000388188	0.000879983	0.000506313	0.000184242	0.000380917	0.000292839	0.00165666	0.00277676	0.00116733	0.00138518	0.00138518	0.00244265	0.00144904	0.00242841	0.00130937		0.00184273	0.00277477	0.000591495	0.000256725	0.000285999	9.85159e-05	0.00186691	0.000825059	0.00173767	0.000610532	0.00172894	0.000609772
Mrgpre	MrgE; Ebrt3; C130069N09Rik	A	Mas-related	0.00151768	0.00147461	0.0017408	0.00913008	0.00277676	0.00392309	0.00330124	0.00151768	0.00297111	0.00608327	0.000611878	0.0021547	0.00710414	0.00710414	0.000744662	0.00957443	0.00504664	0.00468348		0.0015777	0.000142885	0.00527664	0.00338604	0.00259668	0.000948905	0.00294995	0.00282106	0.00498431	0.00367165	0.00643485	0.00272501
Mrgprf	MrgF; BC019711; MGC18825	A	Mas-related	0.00180393	0.00130937	0.00135732	0.000358231	0.000675587	0.000577933	0.000560119	0.000452127	0.00169833	0.000358231	0.000123354	0.000431185	0.00165666	0.00165666	0.00100062	0.00337159	0.00231838	0.00188333		0.00149021	0.000272751	0.00053725	0.000162542	0.000903524	0.000690433	0.000304257	0.000160857	0.00143798	0.000378764	0.00252443	0.000765224
Mc1r	Tob; Mshra	A	Melanocortin	0.000351198	0.000161979	0.000397845	0.00182691	0.00203864	0.00254378	0.000261297	0.000448963	0.000850908	6.09822e-05	0.000388188	0.00040441	9.09991e-05	9.09991e-05	0.000150174	0.000364776	0.000245092	0.000264441		0.000303674	0.000124908	0.00213644	0.000368308	0.000520389	0.000301225	0.000284527	0.000193765	0.000110724	3.41647e-05	0.000291437	6.42466e-05
Mc5r		A	Melanocortin	0.000850908	0.0011095	0.00169833	0.00396174	0.0035146	0.00410012	0.00128638	0.000888047	0.00120025	0.000460505	0.000744662	0.000764407	0.000364776	0.000364776	0.000342693	0.00211046	0.00131209	0.00132067		0.00121958	0.000434301	0.00385882	0.000306025	0.00112489	0.000209586	0.000656524	0.000170045	0.000357415	1.27498e-05	0.00158107	0.000458484
Gpr50	H9	A	Melatonin	0.00112058	0.00138518	0.00318305	0.0181704	0.0235372	0.017853	0.0849036	0.246734	0.119977	0.160726	0.246734	0.16906	0.0713205	0.0713205	0.0899961	0.0149004	0.0133645	0.00942955		0.00189627	0.00112221	0.0198535	0.00319406	0.150538	0.0851338	0.192174	0.0474341	0.0775457	0.0107824	0.0125648	0.00282173
Npy1r	Npyr; Y1-R	A	Neuropeptide Y	0.00147461	0.00180393	0.0021547	0.000292839	0.000448963	0.000823237	0.000739065	0.00203864	0.000888047	0.00100882	0.00106665	0.000952444	0.00129524	0.00129524	0.000925953	0.00165666	0.00129524	0.00147461		0.00181108	0.0003401	0.00052168	0.000272574	0.00122192	0.000711215	0.0010093	5.7106e-05	0.00117215	0.00021321	0.0014755	0.000180709
Npy2r	MGC124241; MGC124242; MGC124244	A	Neuropeptide Y	0.000389519	0.00297111	0.000888047	0.000611878	0.00511801	0.00172477	0.000195483	0.000834377	0.000541235	0.000850908	0.00182691	0.00823686	0.00254378	0.00254378	0.00739267	0.00854466	0.010727	0.00710414		0.00141623	0.00136945	0.00248489	0.00234726	0.000523698	0.000319808	0.00363823	0.00401232	0.00416007	0.00279951	0.00879192	0.00182403
Ntsr2	NT2R; NTRL	A	Neurotensin	0.0020672	0.00330124	0.0026807	0.000329071	0.000541235	0.000675587	0.000163963	0.000180193	0.000550615	0.000448963	0.000913732	0.000937313	0.000515084	0.000515084	0.000264441	0.00100882	0.00120025	0.000850908		0.00268305	0.000617023	0.000515298	0.000174708	0.000298257	0.000218699	0.000766669	0.000275394	0.000431536	0.000144709	0.00101999	0.000174939
Oprk1	KOR; R21; KOR-1; Oprk2; MGC151172	A	Opioid/Nociceptin	0.000274202	0.0010371	0.000160513	9.50969e-05	2.39544e-06	0.000150174	0.000124938	0.000506313	0.000229628	0.000180193	0.000327548	0.000195483	0.000913732	0.000913732	0.00117343	0.00259215	0.00211046	0.00120025		0.000490605	0.00047668	8.25554e-05	7.46833e-05	0.00028696	0.000197046	0.000234408	8.10231e-05	0.0010003	0.000149939	0.00196762	0.000706857
Oprl1	KOR3; ORL1; Oprl; XOR1; morc; LC132; MOR-C	A	Opioid/Nociceptin	0.0035146	0.00543911	0.00511801	0.016198	0.012806	0.0318564	0.0118409	0.0264899	0.0292393	0.00444769	0.00994946	0.0154336	0.00823686	0.00823686	0.010035	0.0118409	0.00994946	0.017853		0.00469057	0.001031	0.0202868	0.0101621	0.0225234	0.00935283	0.0099436	0.00549298	0.00883624	0.00103815	0.0132145	0.0041269
Oprm1	mor; Oprm; muOR; MOP-R; MOR-1; MOR-1O	A	Opioid/Nociceptin	0.000129838	5.52708e-06	0.000499623	0.000123778	3.42876e-05	3.09476e-05	0.000409951	0.00047078	0.000274202	0.00151768	0.00151768	0.00092051	0.0026807	0.0026807	0.00480012	0.0035146	0.0046623	0.00337159		0.000211663	0.00025701	6.30044e-05	5.2658e-05	0.000384978	0.00010064	0.00131862	0.000344778	0.00338717	0.00122365	0.0038495	0.00070753
Opn1mw	Gcp	A	Opsin	0.000329071	5.83662e-05	0.000334841	0.00129524	0.0011095	0.00144904	0.000623923	0.000739065	0.00100882	0.000888047	0.000342693	0.000611878	0.000351198	0.000351198	0.0011095	0.000515084	0.000380917	0.000584844		0.000240759	0.000157983	0.00128459	0.000170022	0.000790601	0.000197554	0.000614206	0.000272685	0.000603965	0.000437804	0.000493615	0.000103645
Opn1sw	Bcp; AW551857	A	Opsin	0.00140739	0.000506313	0.0010371	0.00140739	0.000655827	0.00112058	0.00081163	0.000925953	0.000913732	0.00396174	0.0011095	0.00109005	0.000888047	0.000888047	0.00114193	0.000753358	0.000744662	0.00052051		0.000983601	0.000452914	0.00106126	0.000379275	0.000883772	6.27746e-05	0.00205376	0.00165238	0.000972675	0.000146579	0.000672843	0.000131996
Rho	Ops; RP4; Opn2; Noerg1; MGC21585; MGC25387	A	Opsin	0.00318628	0.00622214	0.00379141	0.000212741	0.000871866	0.000199504	0.000129838	0.000188413	6.09822e-05	2.54369e-05	2.42117e-06	6.82275e-05	5.47554e-06	5.47554e-06	3.05198e-06	1.5e-06	0.000215504	6.74087e-05		0.00439994	0.00160682	0.000428037	0.000384424	0.000126411	6.37844e-05	3.20285e-05	3.33947e-05	4.66769e-06	1.39925e-06	9.48042e-05	0.000109601
Rrh		A	Opsin	0.00244265	0.00242841	0.00244265	0.00117343	0.0017408	0.00130937	0.000937313	0.00254378	0.00244265	0.000694538	0.0012348	0.00138518	0.000644081	0.000644081	0.0010371	0.00117343	0.000644081	0.0016029		0.0024379	8.21882e-06	0.00140787	0.000296231	0.00197458	0.000899722	0.00110484	0.000363197	0.000775087	0.00022691	0.00114014	0.000480275
Hcrtr1	Ox1r; MGC141357	A	Orexin/Hypocretin	0.000150174	3.7314e-05	0.000261297	0.000285928	0.000709355	0.000655827	0.000241673	6.5959e-06	0.000499623	0.000299927	0.00040441	0.000191678	0.00180393	0.00180393	0.00144904	0.000351198	0.00017383	0.000288116		0.000149595	0.000111992	0.00055037	0.000230572	0.000249297	0.000246602	0.000298672	0.000106372	0.00168564	0.000204898	0.000271048	8.99074e-05
Hcrtr2	OX2R; mOXR2; mOX2aR; mOX2bR	A	Orexin/Hypocretin	0.000636617	0.000327548	0.000644081	0.00710414	0.0112074	0.012806	0.0145198	0.0281865	0.0175277	0.0175277	0.0235372	0.0318564	0.0205434	0.0205434	0.0281865	0.0318564	0.0318564	0.0318564		0.000536082	0.000180634	0.0103725	0.00294118	0.020078	0.0071814	0.0243071	0.00719533	0.0230911	0.00441275	0.0318564	0
Cmklr1	DEZ; Gpcr27; mcmklr1	A	Orphan	0.0141149	0.00578213	0.0118409	0.025675	0.0264899	0.0439446	0.00630577	0.0112074	0.010727	0.00117343	0.00252248	0.00417917	0.00158182	0.00158182	0.00318305	0.00147461	0.00147461	0.000834377		0.0105793	0.00430727	0.0320365	0.0103208	0.00941339	0.00270198	0.00262503	0.00150549	0.00211556	0.000924468	0.0012612	0.000369637
Gper	Ceprl; FEG-1; Gpr30; CMKRL2; GPCR-Br; 6330420K13Rik	A	Orphan	0.00106665	0.000850908	0.00116733	0.000937313	0.00151768	0.0012348	0.00052051	0.00106665	0.00131209	0.000380917	0.000888047	0.00100062	0.000739065	0.000739065	0.000879983	0.000888047	0.000937313	0.000694538		0.0010283	0.000161659	0.00122993	0.000290215	0.000966417	0.000405197	0.000756528	0.000330123	0.000786038	8.13588e-05	0.000839966	0.000128331
Gpr135	PAFR	A	Orphan	0.000655827	3.42876e-05	5.47554e-06	0.00330124	0.00480012	0.00052051	3.70021e-06	0.00670299	0.00823686	0.00180393	0.00221282	0.00444769	0.00429925	0.00429925	0.00172477	0.0011095	0.00264122	0.00109005		0.000231863	0.000367446	0.00287396	0.00217157	0.00498119	0.00437832	0.00282148	0.0014231	0.00344109	0.00148638	0.00161359	0.000890007
Gpr146	PGR8; MGC7035; BC003323	A	Orphan	0.000644081	0.000102509	0.000373866	0.000888047	0.000397845	0.000261297	0.00144904	0.00092051	0.00264122	0.000550615	0.000506313	0.000257532	0.0011095	0.0011095	0.000623923	0.000584844	1.24715e-05	0.000285928		0.000373485	0.000270786	0.00051573	0.000329586	0.00167026	0.000881426	0.000438153	0.000157984	0.000947639	0.000280347	0.000294414	0.00028628
Gpr149	PGR10; 9630018L10Rik	A	Orphan	0.0012348	0.00244265	0.00081163	0.00823686	0.00769124	0.010727	0.00221282	0.00283006	0.00480012	0.000327548	0.000952444	0.000776541	0.000245092	0.000245092	0.000850908	0.000177057	0.000329071	0.000325804		0.00149636	0.000846384	0.00888502	0.00161833	0.003281	0.00135131	0.000685511	0.00032224	0.000447031	0.000349768	0.000277311	8.68376e-05
Gpr151	GPCR; PGR7; GalRL; nGPCR-2037; C130082O03Rik	A	Orphan	0.00854466	0.00410012	0.00417917	0.00157234	0.0030838	0.00259215	0.0030838	0.0059553	0.00318305	0.0216597	0.0292393	0.0200511	0.0137897	0.0137897	0.0271457	0.0205434	0.0169011	0.00823686		0.00560798	0.00254354	0.0024161	0.000770958	0.00407405	0.00162997	0.02365	0.00490678	0.0182417	0.0077111	0.0152271	0.00632174
Gpr160	GPCR150; 1700025D19Rik	A	Orphan	0.00130937	0.00129524	0.00172477	0.00429925	0.00543911	0.00630577	0.00318628	0.00543911	0.0059553	0.00942955	0.00337159	0.00500177	0.00252248	0.00252248	0.00180393	0.0020672	0.00396174	0.00563411		0.00144313	0.000244014	0.00534804	0.00100635	0.00486023	0.00147248	0.0059343	0.0031348	0.00228296	0.000414851	0.00388768	0.00178461
Gpr17	AI853548; MGC99918	A	Orphan	0.102771	0.0849036	0.100911	0.00658803	0.00913008	0.00710414	0.00254378	0.00277676	0.00429925	0.000334841	0.000879983	0.00157234	0.000161979	0.000161979	0.000156523	0.00092051	0.00106665	0.000925953		0.0961953	0.00982293	0.00760742	0.00134367	0.0032066	0.000953412	0.000929055	0.000620207	0.00016016	3.14987e-06	0.000971038	8.28495e-05
Gpr171	H963; A630006E05; F730001G15Rik	A	Orphan	0.00823686	0.00823686	0.00739267	0.00318628	0.00477646	0.00211046	0.00622214	0.00630577	0.00739267	0.00543911	0.0145198	0.00854466	0.0111504	0.0111504	0.016198	0.0112074	0.00879662	0.00957443		0.00795546	0.000487397	0.00335773	0.00134124	0.00664019	0.000653001	0.0095012	0.00461531	0.012833	0.00291421	0.00985949	0.00123043
Gpr176	Gm1012; MGC62396; Agr9	A	Orphan	0.000560119	0.000257532	0.000124938	0.00188333	0.00318305	0.00379141	0.00511801	0.00519726	0.00670299	0.0373829	0.00942955	0.0141149	0.021393	0.021393	0.0141149	0.00543911	0.0216597	0.0235372		0.000314196	0.000223056	0.0029526	0.00097469	0.00567275	0.000893095	0.0203091	0.0149708	0.018967	0.00420202	0.0168787	0.00995132
Gpr18		A	Orphan	0.0137897	0.00957443	0.0166245	0.0166245	0.0179682	0.0133645	0.0114615	0.017853	0.0216597	0.00710414	0.0114615	0.00942955	0.0133645	0.0133645	0.0122914	0.0133645	0.0145198	0.010727		0.0133295	0.00354748	0.0159857	0.00236739	0.0169914	0.00515341	0.00933174	0.00218034	0.0130068	0.000619534	0.0128704	0.0019441
Gpr183	Ebi2	A	Orphan	0.00504664	0.00277676	0.00182691	0.00769124	0.00608327	0.00823686	0.00468348	0.00318305	0.00468348	0.00739267	0.00392309	0.00480012	0.00242841	0.00242841	0.00120025	0.0026807	0.0026807	0.00769124		0.00321677	0.00165435	0.00733712	0.00111961	0.00418334	0.000866276	0.00537196	0.00180409	0.00201903	0.00070908	0.00435088	0.00289283
Gpr19		A	Orphan	0.0149004	0.00854466	0.0154336	0.0225244	0.017853	0.0200511	0.0111504	0.0170802	0.0242497	0.017853	0.0242497	0.0242497	0.00994946	0.00994946	0.00879662	0.0357711	0.0225244	0.0292393		0.0129596	0.00383271	0.0201428	0.00233706	0.0174935	0.00655942	0.0221175	0.00369317	0.00956518	0.000665592	0.0291782	0.00662354
Gpr22	AW061316; MGC107197; 2900068K05Rik	A	Orphan	0.00670299	0.000397845	0.00504664	0.0149004	0.0225244	0.0175277	0.0216597	0.0574633	0.0660726	0.0660726	0.191295	0.100911	0.0899961	0.0899961	0.0849036	0.23707	0.160726	0.191295		0.00404916	0.00326878	0.0183175	0.00387286	0.0483986	0.0235532	0.119426	0.0646318	0.0882986	0.00294013	0.196364	0.0384235
Gpr25	Gm1300	A	Orphan	5.03041e-05	2.53435e-06	1.67134e-06	6.09822e-05	0.000257532	0.000257532	9.63875e-05	0.000541235	0.000310709	0.000764407	0.000510065	0.000753358	0.000261297	0.000261297	0.00052051	0.00169833	0.00128638	0.00100882		1.81699e-05	2.78323e-05	0.000192015	0.000113478	0.000316111	0.000222473	0.000675943	0.000143761	0.000347701	0.000149657	0.00133117	0.000346931
Gpr34		A	Orphan	0.00879662	0.00608327	0.00957443	0.00511801	0.00710414	0.00622214	0.0035146	0.00608327	0.00970977	0.00318628	0.00417917	3.93577e-05	0.0030838	0.0030838	0.000888047	0.0046623	0.00297111	0.00396174		0.00815144	0.00183282	0.0061481	0.000995135	0.00643588	0.0031126	0.00246827	0.00216129	0.00235188	0.00126772	0.00386505	0.000849728
Gpr61		A	Orphan	0.00165666	0.0110439	0.00221282	0.00444769	0.0110439	0.00231838	0.00200405	0.00410012	0.00504664	0.00229347	0.00259215	8.29357e-06	0.00297111	0.00297111	0.00970977	0.00670299	0.0166245	0.016198		0.00497114	0.00526655	0.00593667	0.00454936	0.00371693	0.00155707	0.0016313	0.00141348	0.00521733	0.00389057	0.0131752	0.00560911
Gpr62	4933402E03Rik	A	Orphan	0.017853	0.0200511	0.0242497	0.0170802	0.0160562	0.021393	0.00396174	0.00942955	0.0111504	0.00429925	0.00913008	0.00739267	0.00630577	0.00630577	0.00608327	0.0175277	0.0181704	0.0205434		0.0207179	0.00325009	0.0181765	0.00283227	0.00818058	0.00375357	0.00694067	0.00244692	0.0062316	0.000128458	0.0187472	0.00158841
Gpr75		A	Orphan	0.0122914	0.0122914	0.0133645	0.0468692	0.0403733	0.0449908	0.0225244	0.0403733	0.0547744	0.025675	0.0357711	0.0281865	0.0504246	0.0504246	0.0504246	0.0504246	0.0574633	0.0439446		0.0126491	0.000619534	0.0440778	0.00334283	0.039224	0.0161557	0.0298775	0.00525617	0.0504246	0	0.0506109	0.0067613
Gpr84	EX33	A	Orphan	0.00970977	0.010727	0.00823686	0.00158182	0.00229347	0.00147461	0.000431185	0.000709355	0.000327548	0.000129838	0.000245092	0.000460505	0.000329071	0.000329071	8.71558e-05	0.000358231	0.000422902	0.000139111		0.00955787	0.00125198	0.0017833	0.00044506	0.000489363	0.00019744	0.000278478	0.000167842	0.000248432	0.00013967	0.000306748	0.000148735
Gpr88	Strg; AW061286	A	Orphan	0.000694538	0.000764407	0.00129524	0.000541235	0.000577933	0.000736061	0.00135732	0.00109005	0.00130937	0.000913732	0.00188333	0.00200405	0.0010371	0.0010371	0.00231838	0.000431185	0.000448963	0.00040441		0.000918062	0.000328511	0.00061841	0.000103528	0.00125225	0.000142499	0.00160037	0.000597701	0.00146419	0.000739747	0.000428186	2.24271e-05
Opn3	ERO; Ecpn; panopsin; MGC124138	A	Orphan	0.00188333	0.00182691	0.00252248	0.0020672	0.00138518	0.00240091	0.000675587	0.00140739	0.00157234	0.00112058	0.00264122	0.00222774	0.00132067	0.00132067	0.00277676	0.00658803	0.00519726	0.00608327		0.00207757	0.00038633	0.00195109	0.000517724	0.00121844	0.000477303	0.00199651	0.000786248	0.00180603	0.000840671	0.00595619	0.000704044
Gpr12	Gpcr01; Gpcr12; Gpcr20; Gpcr21	A	Orphan A1	0.000125958	5.38075e-06	0.000284672	6.36128e-05	6.09822e-05	0.000109662	2.76863e-06	9.09991e-05	0.00013211	0.0166245	0.000212741	0.000288116	0.000776541	0.000776541	0.000913732	0.000334841	0.00608327	0.00630577		0.00013867	0.000140079	7.80856e-05	2.73774e-05	7.52927e-05	6.60858e-05	0.00570845	0.00945364	0.000822271	7.92075e-05	0.00424129	0.00338492
Gpr3	Gpcr3; Gpcr20; Gpcr21	A	Orphan A1	0.0059553	0.00396174	0.00622214	0.010035	0.00739267	0.010035	0.0122914	0.0111504	0.0166245	0.0439446	0.0181704	0.025675	0.0112074	0.0112074	0.0111504	0.0111504	0.0111504	0.0160562		0.00537973	0.00123524	0.00915422	0.00152555	0.0133554	0.00288798	0.0292633	0.0132565	0.0111884	3.29038e-05	0.0127857	0.00283234
P2ry5	P2y5; 2610302I02Rik	A	Orphan A12	0.0264899	0.0271457	0.0403733	0.0242497	0.0439446	0.0271457	0.128037	0.0336648	0.0169011	0.021393	0.0111504	0.0133645	0.0200511	0.0200511	0.025675	0.00735515	0.0200511	0.010035		0.0313363	0.00783315	0.03178	0.0106339	0.0595343	0.0599142	0.0153026	0.00538934	0.0219257	0.00324695	0.0124804	0.00669193
Gpr139	PGR3; GPRg1; Gm495	A	Orphan A14	0.00480012	0.00135732	0.00500177	0.021393	0.010727	0.0169011	0.0373829	0.0235372	0.021393	0.275511	0.0439446	0.102771	0.0547744	0.0547744	0.0574633	0.0403733	0.100911	0.23707		0.00371974	0.0020484	0.0163404	0.00535509	0.0274377	0.00867929	0.140742	0.120363	0.0556707	0.00155245	0.126118	0.100742
Gpr142	PGR2	A	Orphan A14	0.000245092	0.00015585	0.000577933	0.00100882	0.000888047	0.0016029	0.00040441	0.000169307	0.000409951	0.0624884	0.000823237	0.000739065	0.000937313	0.000937313	0.000499623	0.000636617	0.00970977	0.0141149		0.000326292	0.000222449	0.00116659	0.000382651	0.00032789	0.000137364	0.0213502	0.0356267	0.000791416	0.000252701	0.00815377	0.00687255
Gpr21	MGC130598; C230004C13Rik	A	Orphan A2	0.00957443	0.00519726	0.00710414	0.0145198	0.0141149	0.0235372	0.0133645	0.00769124	0.0118409	0.0574633	0.00957443	0.0160562	0.00879662	0.00879662	0.00519726	0.00608327	0.0179682	0.0665285		0.00729194	0.00219462	0.0173906	0.00532689	0.0109655	0.00293617	0.027698	0.0259805	0.00759683	0.00207809	0.0301933	0.0320234
Gpr52	EG620246	A	Orphan A2	0.000285928	0.000118992	0.000736061	0.000636617	0.000422902	0.000888047	0.00140739	0.000584844	0.000644081	0.00735515	0.000834377	0.00169833	0.000879983	0.000879983	0.000325804	0.000736061	0.0020672	0.00330124		0.000380327	0.000319182	0.000649189	0.000232827	0.000878771	0.000458753	0.00329595	0.00354181	0.000695257	0.000319955	0.00203483	0.0012829
Gpr26	A730021D22; 9630036A11Rik	A	Orphan A3	0.00519726	0.0112074	0.00410012	0.00092051	0.00689852	0.00120025	0.00106665	0.000329071	0.00052051	0.00244265	0.00608327	0.000888047	0.000452127	0.000452127	0.000937313	0.00109005	0.00337159	0.00242841		0.00683494	0.00382622	0.00300643	0.00337355	0.000638745	0.000382742	0.00313799	0.0026665	0.000613856	0.000280122	0.00229668	0.00114646
Gpr45	AW046772; PSP24alpha; 9230112G11Rik	A	Orphan A6	1e-06	0.000739065	0.000515084	0.0030838	0.00180393	0.00229347	0.000736061	0.000753358	3.0911e-06	0.00417917	0.00283006	0.00180393	0.000510065	0.000510065	0.000577933	0.000764407	0.00180393	0.00254378		0.000418383	0.000378416	0.00239374	0.000645799	0.000497503	0.000428261	0.00293772	0.00119127	0.000532688	3.91837e-05	0.00170404	0.000893882
Gpr63	Psp24-2; PSP24beta	A	Orphan A6	0.00710414	0.00710414	0.00519726	0.010727	0.00970977	0.00957443	0.00480012	0.00511801	0.00563411	0.00913008	0.00630577	0.00622214	0.00396174	0.00396174	0.00318628	0.00392309	0.00318628	0.00578213		0.00646851	0.00110094	0.0100037	0.00062999	0.00518408	0.000420901	0.00721933	0.00165528	0.00370325	0.000447712	0.00429716	0.00133774
Gpr165	6530406P05Rik; Pgr15	A	Orphan A7	0.000310709	0.000212741	2.76863e-06	0.00132067	0.000913732	0.000460505	0.000448963	0.00013211	0.000397845	0.00563411	0.00144904	0.000515084	0.000460505	0.000460505	5.59835e-05	0.000675587	0.000925953	0.00504664		0.000175406	0.000157328	0.000898303	0.000430291	0.000326306	0.000170109	0.00253275	0.00272615	0.000325664	0.00023355	0.00221606	0.00245455
Gpr153	PGR1; AI449320; 1110065N12Rik	A	Orphan A9	0.16906	0.204967	0.00630577	0.0292393	0.0357711	0.0468692	0.0154336	0.0271457	0.0504246	0.656818	0.0225244	0.0336648	0.119977	0.119977	0.246734	0.0110439	0.344944	0.344944		0.126778	0.105865	0.0372932	0.008913	0.0310013	0.0178113	0.237669	0.363037	0.162229	0.0731834	0.233644	0.192777
Ptafr	PAFR	A	PAF	0.0016029	0.000937313	0.00188333	0.00169833	0.00116733	0.00180393	0.000644081	0.00117343	0.000776541	0.000753358	0.00052051	0.0011095	0.00035398	0.00035398	0.000299927	0.000452127	0.000510065	0.000736061		0.00147451	0.000485902	0.00155653	0.000341171	0.000864685	0.000275465	0.000794455	0.000296636	0.000335963	3.12079e-05	0.000566084	0.000150027
Prokr1	Pkr1; Gpr73; EG-VEGFR1	A	Prokineticin	0.00297111	0.00259215	0.00297111	0.00242841	0.00211046	0.00244265	0.000257532	0.000358231	0.000422902	7.36037e-05	3.83089e-05	0.000161979	0.000241673	0.000241673	0.000351198	0.000118992	0.00013211	0.000102509		0.00284479	0.000218796	0.00232717	0.000187813	0.000346221	8.33365e-05	9.12971e-05	6.37052e-05	0.000278181	6.32343e-05	0.00011787	1.48325e-05
Prokr2	PKR2; Gpr73l1; Gpcr73l1; EG-VEGRF2; B830005M06Rik	A	Prokineticin	0.000292839	0.00128638	8.57058e-06	0.000550615	0.000358231	0.00015585	0.000122343	0.000139111	0.000184242	0.000515084	0.000460505	0.000274202	0.000163963	0.000163963	0.000177057	0.00131209	0.00109005	0.000364776		0.000529263	0.000670911	0.000354899	0.000197404	0.000148565	3.20138e-05	0.000416597	0.000126301	0.000168328	7.55976e-06	0.000922304	0.000495433
Ptger1	EP1; 42kDa; Ptgerep1	A	Prostanoid	0.0665285	0.100911	0.0938876	0.0766087	0.0766087	0.100911	0.116162	0.0766087	0.16906	0.191295	0.0264899	0.246734	0.279855	0.279855	0.279855	0.275511	0.279855	0.275511		0.0871092	0.0181661	0.0847096	0.0140312	0.12061	0.0463862	0.15484	0.114558	0.279855	0	0.276959	0.00250804
Ptger3	EP3; Pgerep3; Ptgerep3	A	Prostanoid	0.000358231	0.00047078	0.000937313	0.000325804	0.000152611	0.000163963	0.000584844	0.000787318	0.000515084	0.00114193	0.00138518	0.0030838	0.000229628	0.000229628	0.00109005	0.00128638	0.00144904	0.00182691		0.000588774	0.000307044	0.000214126	9.68824e-05	0.000629082	0.000141406	0.0018703	0.00105794	0.000516435	0.000496764	0.00152078	0.000277311
Ptger4	EP4; Ptgerep4	A	Prostanoid	0.000184242	5.03041e-05	0.00100882	0.00109005	0.00112058	0.00203864	0.000510065	0.00100882	0.00140739	0.00081163	0.000499623	0.00106665	0.000560119	0.000560119	0.000431185	0.00100062	0.0010371	0.00100062		0.000414454	0.00051907	0.00141642	0.000539074	0.000975423	0.000449593	0.000792635	0.000283992	0.000517141	7.44398e-05	0.00101278	2.10619e-05
F2r	Cf2r; Par1; ThrR; AI482343; MGC28086	A	Proteinase-activated	0.116162	0.160726	0.160726	0.128037	0.147315	0.204967	0.0439446	0.116162	0.100911	0.0336648	0.0574633	0.0449908	0.0336648	0.0336648	0.0449908	0.0216597	0.0122914	0.0166245		0.145871	0.0257291	0.160106	0.0400286	0.087006	0.0380639	0.045373	0.0119039	0.0374401	0.00653909	0.0168585	0.00468855
F2rl3	PAR4	A	Proteinase-activated	0.000241673	0.000560119	0.000233973	0.000560119	0.00120025	0.00138518	0.000351198	0.000284672	0.000764407	0.000577933	3.28711e-06	0.000871866	0.000325804	0.000325804	0.000409951	0.0016029	0.00158182	0.00158182		0.000345255	0.000186118	0.00104851	0.000432952	0.000466759	0.000259908	0.000484362	0.000441785	0.000353853	4.85823e-05	0.00158885	1.21686e-05
P2ry1	P2Y1	A	Purinoceptor	0.0017408	0.0020672	0.00264122	0.000709355	0.0012348	0.00169833	0.000787318	0.00200405	0.00151768	0.000655827	0.00132067	0.00172477	0.000925953	0.000925953	0.0016029	0.000834377	0.000327548	0.00112058		0.00214974	0.000455847	0.00121416	0.000494808	0.00143635	0.000612428	0.00123376	0.000539748	0.0011516	0.000390834	0.000760834	0.000401597
Rxfp1	Lgr7; Gm1018	A	Relaxin	0.0660726	0.0766087	0.0713205	0.0624884	0.0713205	0.0547744	0.0281865	0.0527776	0.0439446	0.0235372	0.0281865	0.0357711	0.0225244	0.0225244	0.0225244	0.0235372	0.0264899	0.0170802		0.0713339	0.00526803	0.0628611	0.00827934	0.0416362	0.012457	0.0291649	0.00617536	0.0225244	0	0.0223691	0.00481234
Rxfp4	SALPR; Gpr100; Rln3r2; GPCR142; MGC130215	A	Relaxin	6.82275e-05	0.000871866	0.00151768	0.0016029	0.00165666	0.00242841	0.00151768	0.00244265	0.00242841	0.000871866	0.000850908	0.00144904	0.000871866	0.000871866	0.00254378	0.00120025	0.00259215	0.00128638		0.000819258	0.000726158	0.00189599	0.000461875	0.00212958	0.000529968	0.00105727	0.000339444	0.00142917	0.00096528	0.00169293	0.000779937
Htr1b		A	Serotonin	0.0030838	0.0026807	0.00330124	0.00135732	0.00147461	0.00100062	0.00259215	0.00297111	0.00318628	0.000709355	0.00158182	0.0016029	0.000299927	0.000299927	0.000248303	0.00040441	0.000452127	0.000261297		0.00302191	0.000314865	0.00127752	0.000246865	0.00291651	0.000300806	0.00129802	0.000509912	0.000282719	2.98047e-05	0.000372612	9.931e-05
Htr2a	Htr2; Htr-2; MGC124301; MGC124302; E030013E04	A	Serotonin	7.07193e-05	7.18954e-05	0.000139111	0.000448963	0.00132067	0.000694538	0.00429925	0.00112058	0.000834377	0.000251514	0.000310709	0.000364776	0.000194294	0.000194294	2.83461e-05	0.000257532	0.000248303	8.15587e-05		9.39087e-05	3.9151e-05	0.000821391	0.000449486	0.00208474	0.00192316	0.000309	5.66504e-05	0.000138978	9.58101e-05	0.000195798	9.90417e-05
Htr2b	5-HT2B; AJ012488; AV377389	A	Serotonin	0.0154336	0.0141149	0.0111504	0.0118409	0.0114615	0.00970977	0.0170802	0.00957443	0.00735515	0.0133645	0.00735515	0.00689852	0.00504346	0.00504346	0.0059553	0.00396174	0.00670299	0.00519726		0.0135663	0.00219366	0.0110041	0.00113684	0.0113366	0.00509639	0.00920605	0.00360853	0.00534741	0.00052645	0.00528733	0.00137285
Htr2c	SR1; 5HT1c; Htr1c; 5-HT2C; 5-HT2cR; 5-HTR2C	A	Serotonin	0.000284672	0.00379141	0.000299927	0.00151768	0.00158182	0.000834377	0.012806	0.00379141	0.00221282	0.00480012	0.0046623	0.00337159	0.00229347	0.00229347	0.00200405	0.00318628	0.00417917	0.0017408		0.00145867	0.00202023	0.00131129	0.000414265	0.00627007	0.00571503	0.004278	0.000787999	0.00219699	0.000167098	0.00303542	0.00122616
Htr4	5-HT4; 5-HT<4L>	A	Serotonin	0.000753358	0.000550615	5.03041e-05	0.000510065	0.00128638	0.000452127	0.00578213	0.00252248	0.00165666	0.00158182	0.00165666	0.00330124	0.00112058	0.00112058	0.00563411	0.000937313	0.0016029	0.000823237		0.000451426	0.00036187	0.000749524	0.000465833	0.00332042	0.00217541	0.00217991	0.000971824	0.00262509	0.00260589	0.00112115	0.000421087
Htr5a	Htr5	A	Serotonin	0.000188413	0.000623923	8.98839e-05	0.000129838	0.000329071	0.000499623	0.0026807	0.000823237	0.000952444	0.00092051	0.000753358	0.00130937	0.00100062	0.00100062	0.0012348	0.000212741	0.000753358	0.00129524		0.00030074	0.000284187	0.000319511	0.000185078	0.00148546	0.00103712	0.000994413	0.000285278	0.00107868	0.000135201	0.000753781	0.000541251
Htr5b	5-Ht5b; MGC141198	A	Serotonin	0.000541235	0.00221282	0.000753358	0.000334841	0.00129524	0.000764407	0.00172477	0.000515084	0.000288116	0.00106665	0.00081163	0.000623923	0.000850908	0.000850908	0.000160513	0.000188413	0.000636617	0.000879983		0.00116914	0.000910057	0.000798164	0.00048109	0.000842658	0.000772318	0.000834069	0.000222216	0.000620776	0.0003986	0.000568338	0.000350805
Htr6	5-HT6; MGC144682; MGC144683	A	Serotonin	0.000288116	0.000169307	0.000329071	0.00106665	0.00130937	0.000871866	0.00879662	0.0030838	0.00337159	0.0114615	0.010035	0.00957443	0.00689852	0.00689852	0.0030838	0.00563411	0.0059553	0.00392309		0.000262165	8.29832e-05	0.00108263	0.00021919	0.005084	0.00321844	0.010357	0.000983894	0.00562695	0.00220243	0.00517083	0.00109245
Htr7	5-HT7; MGC151363	A	Serotonin	0.000409951	0.00140739	0.000611878	0.000288116	0.00106665	3.05198e-06	0.00379141	0.0011095	0.000823237	0.00100062	0.000351198	0.000261297	0.00013211	0.00013211	0.000636617	4.95917e-05	0.000952444	0.00140739		0.000809739	0.000527335	0.000452607	0.00055055	0.00190805	0.00163731	0.000537705	0.000403408	0.000300279	0.000291277	0.000803142	0.000691102
Sstr1	sst1; Smstr1; Smstr-1	A	Somatostatin	0.00138518	0.00100882	0.00180393	0.000199504	0.000460505	0.000285928	0.000925953	0.000327548	3.83089e-05	0.000195483	0.000334841	0.000448963	9.50969e-05	9.50969e-05	0.000334841	0.000274202	0.000199504	0.000358231		0.00139931	0.000397748	0.000315312	0.000132958	0.000430603	0.000452706	0.000326429	0.000126949	0.000175012	0.000138416	0.000277312	7.94091e-05
Sstr2	sst2; SSTR-2; Smstr2; Smstr-2	A	Somatostatin	0.204967	0.246734	0.275511	0.656818	0.656818	0.656818	0.204967	0.0660726	0.102771	0.0205434	0.010727	0.0111504	0.0118409	0.0118409	0.00913008	0.00630577	0.0114615	0.0122914		0.242404	0.0354708	0.656818	0	0.124604	0.0719753	0.0141403	0.00554931	0.0109373	0.00156511	0.0100196	0.0032429
Sstr4	sst4; Smstr4	A	Somatostatin	0.000233973	7.86432e-05	9.44978e-05	0.000739065	0.000327548	0.000913732	0.0112074	0.00578213	0.00511801	0.00182691	0.00658803	0.00658803	0.0020672	0.0020672	0.00242841	0.00504346	0.00114193	0.000952444		0.000135705	8.54711e-05	0.000660115	0.000300962	0.00736919	0.00334056	0.00500099	0.00274884	0.0021876	0.000208546	0.00237928	0.0023092
Sstr5	sst5; Smstr5	A	Somatostatin	0.000550615	0.00165666	3.70021e-06	0.00254378	0.00297111	0.00689852	0.00608327	0.0046623	0.00116733	0.00135732	0.00147461	0.00231838	0.00739267	0.00739267	0.010727	0.000787318	0.00330124	0.0035146		0.000736991	0.000842092	0.0041378	0.00240038	0.00397097	0.00252984	0.00171677	0.0005243	0.0085041	0.00192506	0.00253439	0.00151676
Gpr4		A	SPC/LPC	0.00392309	0.00417917	0.00396174	0.0133645	0.010035	0.0122914	0.0318564	0.00689852	0.0133645	0.0170802	0.00563411	0.00879662	0.010727	0.010727	0.0133645	0.00297111	0.00957443	0.0111504		0.00402133	0.000138051	0.011897	0.00169942	0.0173731	0.0129529	0.0105037	0.00591091	0.0116061	0.00152276	0.00789866	0.00433953
Gpr68	OGR1; BB131428	A	SPC/LPC	0.000925953	0.000823237	0.00092051	0.000515084	0.000351198	0.000334841	0.00417917	0.000577933	0.00109005	0.0899961	0.0118409	0.0137897	0.00147461	0.00147461	0.00140739	0.021393	0.00769124	0.0357711		0.0008899	5.77956e-05	0.000400374	9.96776e-05	0.00194905	0.00194824	0.0385422	0.044571	0.0014522	3.88089e-05	0.0216184	0.0140413
Lpar1	Edg2; Kdt2; lpA1; vzg-1; Gpcr26; AI326300; MGC29102; 5031439C20	A	Sphingolipid/LPA	0.0160562	0.0111504	0.0145198	0.0111504	0.0118409	0.0110439	0.0175277	0.00504664	0.010035	0.00318305	0.00468348	0.00630577	0.00140739	0.00140739	0.00158182	0.00277676	0.000834377	0.0020672		0.0139088	0.00250931	0.0113451	0.000432687	0.0108698	0.00628227	0.0047241	0.00156176	0.00146553	0.000100709	0.00189278	0.000982867
Lpar2	Edg4; IPA2; LPA2	A	Sphingolipid/LPA	0.00769124	0.00658803	0.00444769	0.00735515	0.00500177	0.0046623	0.0166245	0.00563411	0.00519726	0.00468348	0.00622214	0.0059553	0.00519726	0.00519726	0.00330124	0.00504664	0.00318305	0.00297111		0.00624232	0.00164918	0.00567307	0.00146658	0.00915195	0.00647509	0.00562031	0.000822214	0.00456525	0.00109467	0.0037336	0.00114205
Lpar4	LPA4; p2y9; Gpr23; 5730485F04Rik	A	Sphingolipid/LPA	0.021393	0.012806	0.0110439	0.0110439	0.0154336	0.0145198	0.147315	0.00879662	0.00630577	0.00147461	0.00379141	0.00468348	0.00172477	0.00172477	0.00429925	0.00158182	0.00092051	0.000764407		0.015081	0.00553693	0.0136658	0.00231612	0.0541391	0.0807023	0.0033165	0.00165631	0.00258293	0.00148638	0.00108891	0.000433948
Lpar5	LPA5; GPR93; Gpr92; Gm1072	A	Sphingolipid/LPA	0.000191678	0.000105685	0.000550615	0.00131209	0.00188333	0.00157234	0.000577933	0.00100062	0.0020672	0.000636617	0.00112058	0.000834377	0.00114193	0.00114193	0.000952444	0.00222774	0.00240091	0.00318628		0.00028266	0.000236006	0.00158925	0.000285998	0.00121525	0.000767482	0.000863857	0.000243323	0.00107877	0.000109399	0.00260497	0.000510815
S1pr1	S1P; Edg1; IpB1; S1P1; lpB1; AI849002	A	Sphingolipid/LPA	0.0713205	0.0624884	0.00608327	0.0122914	0.0149004	0.0149004	0.0504246	0.0175277	0.0170802	0.00689852	0.00670299	0.00769124	0.00913008	0.00913008	0.00670299	0.0030838	0.00630577	0.00511801		0.0466307	0.0353917	0.0140307	0.00150631	0.0283442	0.0191235	0.00709758	0.000523331	0.00832105	0.00140128	0.00483586	0.00162941
S1pr3	Edg3; LPb3; S1P3; AI132464	A	Sphingolipid/LPA	0.0118409	0.0137897	0.0114615	0.0336648	0.0373829	0.0403733	0.0938876	0.0439446	0.0449908	0.0160562	0.0205434	0.0292393	0.025675	0.025675	0.0336648	0.010035	0.00854466	0.0110439		0.0123641	0.00124914	0.0371403	0.00336084	0.060941	0.0285374	0.0219463	0.00670257	0.0283383	0.00461291	0.00987453	0.00125735
Gpr173	Sreb3; 3230401K02Rik	A	SREB	0.0849036	0.0938876	0.0899961	0.119977	0.119977	0.128037	0.275511	0.160726	0.191295	0.344944	0.160726	0.275511	0.16906	0.16906	0.128037	0.102771	0.128037	0.16906		0.0895958	0.00450534	0.122663	0.00465366	0.209178	0.0594454	0.260394	0.0930346	0.155386	0.023685	0.133289	0.0334556
Gpr27		A	SREB	0.0468692	0.0403733	0.0527776	0.0574633	0.0547744	0.0766087	0.102771	0.0504246	0.0713205	0.100911	0.0624884	0.0938876	0.0242497	0.0242497	0.0235372	0.0281865	0.0235372	0.0403733		0.0466734	0.00620448	0.0629488	0.0119059	0.0748386	0.0263498	0.0857625	0.0204596	0.0240122	0.000411407	0.030699	0.00869474
Gpr85	2900026B03Rik; DKFZp761L08121; SREB2	A	SREB	0.0403733	0.0373829	0.0504246	0.0660726	0.0849036	0.0713205	0.23707	0.147315	0.23707	0.16906	0.23707	0.23707	0.0938876	0.0938876	0.160726	0.0449908	0.0624884	0.0899961		0.042727	0.00683201	0.0740989	0.0097181	0.207152	0.0518201	0.2144	0.0392653	0.116167	0.0385893	0.0658251	0.0226874
Sucnr1	Gpr91	A	succinate	7.86432e-05	0.000380917	0.00144904	0.000764407	0.00131209	0.00135732	0.00112058	0.00052051	0.000577933	0.000329071	0.000452127	0.00035398	0.000212741	0.000212741	0.000397845	0.000550615	0.000284672	0.000506313		0.0006362	0.000719982	0.0011446	0.000330037	0.000739674	0.000331119	0.000378393	6.50593e-05	0.000274443	0.00010687	0.0004472	0.000142486
Tacr1	SPr; NK-1R; NK1-R; Tac1r	A	Tachykinin	0.000325804	3.83089e-05	0.000191678	0.000299927	0.000623923	0.000180193	0.00114193	0.000388188	0.000261297	0.00109005	0.00013211	0.000850908	0.000787318	0.000787318	0.00131209	0.000156523	0.000560119	0.000913732		0.000185264	0.000143855	0.000368014	0.000229567	0.000597138	0.00047605	0.000691022	0.000498582	0.000962241	0.000302977	0.000543458	0.000378879
Taar3	Trar3	A	Trace amine	0.000364776	0.000264441	0.000342693	0.00244265	0.0016029	0.00200405	0.021393	0.00739267	0.00622214	0.00277676	0.0200511	0.0264899	0.00221282	0.00221282	0.0020672	0.0179682	0.00112058	0.00157234		0.00032397	5.27227e-05	0.00201653	0.000420015	0.0116693	0.00844132	0.0164392	0.0122622	0.00216428	8.4074e-05	0.00688703	0.0095992
Taar6	Gm228; Trar6	A	Trace amine	0.0242497	0.0194252	0.021393	0.0175277	0.016198	0.0141149	0.0449908	0.00500177	0.00913008	0.0149004	0.00769124	0.00670299	0.0114615	0.0114615	0.00854466	0.00578213	0.00739267	0.00879662		0.0216893	0.00242589	0.0159469	0.0017202	0.0197076	0.021993	0.00976488	0.00447487	0.0104892	0.00168406	0.0073238	0.00150843
Taar7b	Gm698; Trar8	A	Trace amine	0.000248303	0.000254643	0.000506313	0.00180393	0.00337159	0.0021547	0.00231838	0.000675587	0.00128638	0.00015585	0.000229628	0.000334841	3.96566e-05	3.96566e-05	1.49484e-05	0.000152611	0.000114161	0.000116372		0.00033642	0.000147166	0.00244341	0.000822738	0.00142678	0.000830347	0.000240106	8.99544e-05	3.14205e-05	1.42653e-05	0.000127715	2.15895e-05
Taar8c	Trar15	A	Trace amine	0.00100882	0.000261297	3.71122e-06	0.000655827	0.000380917	0.00035398	0.00769124	0.0017408	0.000460505	0.000284672	0.000739065	0.000299927	0.000952444	0.000952444	0.00658803	0.000310709	0.000102509	0.000274202		0.000424608	0.000522074	0.000463575	0.000167039	0.00329751	0.00385855	0.000441221	0.000258053	0.00283097	0.00325371	0.00022914	0.000111174
Trhr	MGC124380; MGC124381	A	TRH	0.000264441	0.000744662	0.000787318	0.000116372	0.000776541	0.000142779	0.0012348	0.0016029	0.00203864	0.0122914	0.0170802	0.0110439	0.00854466	0.00854466	0.00504346	0.010727	0.00563411	0.00480012		0.000598807	0.000290353	0.000345231	0.000373759	0.00162545	0.000402397	0.0134719	0.00318658	0.00737759	0.00202141	0.00705373	0.00320833
Uts2r	UTR; UTR2; Gpr14; UroII	A	Urotensin	8.98839e-05	0.000229628	0.000217105	9.09991e-05	0.000207978	0.000388188	0.00100062	0.000550615	0.000879983	0.00504346	0.00203864	0.00277676	0.000577933	0.000577933	6.65151e-05	0.00140739	0.00157234	0.0021547		0.000178872	7.73203e-05	0.000229055	0.000149711	0.000810406	0.000232931	0.00328629	0.00156587	0.000407461	0.000295267	0.00171147	0.000392601
Avpr2	DI1; DIR; ND1; V2R; ADHR; MGC124213; MGC124214; MGC124215; MGC129321	A	Vaso/Oxy	0.000776541	0.000644081	0.00138518	0.00379141	0.00468348	0.00504346	0.00222774	0.00116733	0.0012348	0.00211046	0.000541235	0.000499623	0.000180193	0.000180193	0.000373866	0.000342693	0.00132067	0.00131209		0.000935266	0.000395222	0.00450612	0.000644594	0.00154329	0.000593712	0.00105044	0.000918242	0.000244751	0.000111817	0.000991818	0.000562175
Bai1	R75078; KIAA4089; mKIAA4089; B830018M07Rik	B	Brain-specific angiogenesis inhibitor	0.100911	0.102771	0.0766087	0.0194252	0.021393	0.0114615	0.00942955	0.0166245	0.00689852	0.0179682	0.0336648	0.016198	0.0281865	0.0281865	0.0181704	0.0527776	0.0468692	0.0169011		0.0934303	0.0145976	0.0174266	0.00525874	0.0109842	0.00504592	0.0226103	0.00961428	0.0248478	0.00578278	0.0388493	0.0192359
Bai2		B	Brain-specific angiogenesis inhibitor	0.23707	0.191295	0.116162	0.16906	0.23707	0.0849036	0.0336648	0.0849036	0.0766087	0.0547744	0.0547744	0.0373829	0.017853	0.017853	0.0205434	0.0938876	0.0271457	0.0264899		0.181509	0.0610452	0.163678	0.0762258	0.065059	0.0275027	0.0489772	0.010041	0.0187498	0.00155331	0.0491744	0.0387242
Bai3	MGC107444; A830096D10Rik	B	Brain-specific angiogenesis inhibitor	0.0336648	0.021393	0.0179682	0.0373829	0.0292393	0.0111504	0.00854466	0.016198	0.00710414	0.0271457	0.0318564	0.010727	0.0145198	0.0145198	0.0118409	0.0766087	0.0439446	0.0194252		0.024342	0.00825338	0.0259242	0.0134268	0.0106156	0.00488786	0.023243	0.0110922	0.0136269	0.00154667	0.0466595	0.0286883
Calcr	Clr	B	Calcitonin	0.000280717	4.95917e-05	0.000285928	0.000156523	6.74087e-05	0.000227015	0.00047078	0.000102509	0.000431185	0.000389519	0.000238434	0.000409951	0.00100882	0.00100882	0.00106665	0.00129524	0.000787318	0.000644081		0.000205412	0.00013497	0.000150316	7.9984e-05	0.000334825	0.000202163	0.000345968	9.36858e-05	0.00102809	3.33926e-05	0.000908881	0.000342179
Calcrl	CRLR; AV071593	B	Calcitonin	0.00913008	0.00739267	0.00970977	0.00259215	0.00242841	0.0026807	0.00147461	0.00240091	0.0026807	0.000644081	0.00157234	0.00114193	0.000623923	0.000623923	3.93577e-05	0.000776541	0.000736061	0.00047078		0.00874417	0.00120579	0.00256709	0.000127997	0.0021854	0.000631265	0.00111945	0.000464538	0.000429068	0.000337499	0.000661127	0.000166084
Crhr1	Crhr; CRFR1; MGC124237; MGC124240	B	CRH	0.00277676	0.00231838	0.00477646	0.00942955	0.00854466	0.0118409	0.016198	0.025675	0.0527776	0.0318564	0.0660726	0.0766087	0.0660726	0.0660726	0.0660726	0.16906	0.119977	0.147315		0.00329053	0.0013071	0.00993838	0.00170603	0.0315502	0.0189844	0.0581792	0.023397	0.0660726	0	0.145451	0.024595
Cd97	TM7LN1; AA409984	B	DAF	0.00500177	0.00229347	0.00468348	0.00318305	0.00244265	0.00318628	0.000834377	0.0020672	0.00379141	0.000611878	0.00130937	0.0010371	0.000744662	0.000744662	3.70021e-06	0.000925953	0.000675587	0.000744662		0.00399291	0.00148034	0.00293732	0.000428405	0.002231	0.00148531	0.000986116	0.00035153	0.000497675	0.000427794	0.000782067	0.000129306
Emr1	Ly71; F4/80; Gpf480; TM7LN3; DD7A5-7; EGF-TM7	B	EGF-like, mucin-like receptor	0.00252248	0.00264122	0.0020672	0.00630577	0.00396174	0.00578213	0.00158182	0.0026807	0.00444769	0.000952444	0.00180393	0.00297111	0.000334841	0.000334841	9.42334e-05	0.00151768	0.000195483	0.00151768		0.0024103	0.000303005	0.00534988	0.00123035	0.0029034	0.00144586	0.00190916	0.00101344	0.000254638	0.000138915	0.00107695	0.000763372
Gcgr	GR	B	Glucagon	0.000102509	0.00254378	0.000834377	0.000166789	0.000644081	0.000739065	0.00092051	0.000280717	0.00092051	0.000364776	2.39757e-05	0.000560119	0.00116733	0.00116733	0.000238434	0.000292839	0.000299927	4.01791e-06		0.00116022	0.00125283	0.000516645	0.000306684	0.000707245	0.000369384	0.00031629	0.00027134	0.000857695	0.000536296	0.000198928	0.000168834
Crcp	AL022669	B	Gpcr modif,	0.0235372	0.0292393	0.0373829	0.0439446	0.0449908	0.0373829	0.0271457	0.0200511	0.0225244	0.0145198	0.017853	0.0205434	0.0169011	0.0169011	0.0154336	0.0160562	0.0205434	0.021393		0.0300531	0.00695867	0.0421061	0.00412371	0.0232404	0.0036011	0.0176387	0.00301749	0.016412	0.000847255	0.0193309	0.00286759
Ramp1	MGC38240; 9130218E19Rik	B	Gpcr modif,	0.0133645	0.0166245	0.0149004	0.0046623	0.00392309	0.00396174	0.00504664	0.00735515	0.00543911	0.00259215	0.00480012	0.00511801	0.00563411	0.00563411	0.00823686	0.00410012	0.00444769	0.00410012		0.0149631	0.00163091	0.00418237	0.000416074	0.00594697	0.00123521	0.00417009	0.00137575	0.00650169	0.0015027	0.00421598	0.000200672
Ramp2		B	Gpcr modif,	0.00735515	0.00670299	0.00689852	0.00144904	0.000952444	0.0011095	0.0010371	0.00158182	0.000787318	0.00047078	0.000764407	0.000787318	0.000431185	0.000431185	0.000215504	0.000248303	0.000233973	0.000217105		0.00698555	0.000334677	0.00117033	0.000253825	0.00113541	0.000406273	0.000674168	0.000176512	0.000359292	0.000124524	0.000233127	1.56164e-05
Ramp3	AI850306	B	Gpcr modif,	0.00211046	0.0021547	0.00165666	0.00116733	0.00100882	0.00116733	0.00182691	0.00147461	0.000709355	0.00297111	0.00444769	0.00392309	0.00658803	0.00658803	0.00735515	0.0122914	0.0149004	0.00994946		0.00197394	0.000275662	0.00111449	9.15162e-05	0.00133696	0.00057135	0.00378063	0.000748527	0.00684374	0.000442895	0.0123804	0.00247668
Lphn1	Lec2; CLIBA; AI182398; MGC109680; mKIAA0821; 2900070I05Rik	B	Latrophilin	0.275511	0.43677	0.344944	0.43677	0.43677	0.43677	0.43677	0.656818	0.656818	0.43677	0.656818	0.656818	0.656818	0.656818	0.656818	0.656818	0.656818	0.656818		0.352408	0.080888	0.43677	0	0.583469	0.127045	0.583469	0.127045	0.656818	0	0.656818	0
Lphn3	LEC3; CIRL-3; Gm1379; MGC99439; mKIAA0768; 5430402I23Rik; D130075K09Rik	B	Latrophilin	0.0271457	0.0170802	0.0200511	0.017853	0.0169011	0.0170802	0.010727	0.012806	0.0141149	0.00957443	0.0160562	0.0118409	0.012806	0.012806	0.0149004	0.025675	0.0242497	0.0225244		0.0214257	0.00517163	0.0172781	0.000505838	0.0125493	0.0017085	0.0124905	0.00328935	0.0135041	0.00120923	0.0241497	0.00157768
Eltd1	Etl; ETL1; 1110033N21Rik	B	Orphan	0.0175277	0.00769124	0.012806	0.000753358	0.00221282	0.000380917	0.000199504	0.000431185	0.00047078	0.000217105	0.000264441	0.000177057	2.39544e-06	2.39544e-06	3.33755e-06	0.0010371	0.0012348	0.000753358		0.012675	0.00491954	0.0011157	0.000968213	0.000367156	0.000146535	0.000219534	4.37428e-05	2.70948e-06	5.43923e-07	0.00100842	0.000241997
Gpr114	PGR27; Gm1109	B	Orphan	0.0194252	0.0225244	0.0264899	0.00138518	0.00114193	0.00182691	0.0016029	0.00132067	0.00392309	0.000834377	0.00169833	0.00240091	0.00444769	0.00444769	0.00417917	0.00231838	0.00244265	0.00106665		0.0228131	0.00354119	0.00145134	0.000347248	0.00228222	0.00142802	0.00164454	0.000784649	0.00435819	0.000155031	0.00194256	0.000761098
Gpr133	E230012M21Rik; Pgr25	B	Orphan	0.0504246	0.0527776	0.0665285	0.100911	0.0624884	0.147315	0.0766087	0.191295	0.0849036	0.0938876	0.204967	0.191295	0.116162	0.116162	0.204967	0.246734	0.204967	0.246734		0.0565769	0.00869826	0.103572	0.0424758	0.117602	0.0639543	0.163383	0.0605721	0.145764	0.0512718	0.232812	0.024114
Gpr56	Cyt28; TM7LN4; TM7XN1	B	Orphan	0.43677	0.344944	0.656818	0.160726	0.16906	0.23707	0.0624884	0.23707	0.160726	0.0292393	0.0899961	0.0439446	0.0318564	0.0318564	0.0292393	0.0169011	0.021393	0.0179682		0.479511	0.16027	0.188952	0.0418791	0.153428	0.0875193	0.0543933	0.0316975	0.0309841	0.00151103	0.0187541	0.00234681
Gpr126	DREG; Gm222; AI449247; AW045736; 1190004A11Rik; DJ287G14	B	Orphan B1	0.0046623	0.00480012	0.00879662	0.00283006	0.00254378	0.00283006	0.000550615	0.00114193	0.00081163	0.000787318	0.0021547	0.00203864	0.00052051	0.00052051	5.35701e-05	0.000623923	0.0011095	0.000577933		0.00608635	0.00234818	0.00273463	0.000165282	0.000834725	0.000296333	0.00166022	0.000758178	0.000364864	0.000269588	0.000770451	0.000294522
Gpr110	KPG_009; 5031409J19Rik; Pgr19	B	Orphan B2	0.0169011	0.0175277	0.0169011	0.0160562	0.0181704	0.0112074	0.0137897	0.0169011	0.0205434	0.00823686	0.012806	0.00913008	0.00769124	0.00769124	0.00957443	0.00994946	0.00913008	0.00735515		0.01711	0.000361755	0.0151447	0.00356988	0.0170781	0.00338031	0.0100576	0.00242167	0.00831897	0.00108726	0.00881156	0.00132616
Gpr111	PGR20	B	Orphan B2	0.00035398	1.16697e-05	0.000709355	0.00147461	0.00100062	0.00109005	0.000879983	0.000952444	0.0011095	7.93767e-05	0.000577933	0.000388188	0.000191678	0.000191678	0.000452127	0.000611878	0.000212741	0.000254643		0.000358335	0.000348863	0.00118843	0.000251842	0.000980642	0.000117327	0.000348499	0.000251637	0.000278495	0.00015037	0.000359754	0.000219348
Gpr116	AI528491; mKIAA0758; 9330185D23; 8430401C09Rik	B	Orphan B2	0.00169833	0.00283006	8.29357e-06	0.000787318	0.000409951	0.000397845	0.000515084	0.000879983	0.000925953	0.000194294	8.71558e-05	0.00047078	0.000358231	0.000358231	0.00151768	0.000709355	0.000709355	0.000655827		0.00151223	0.00142006	0.000531705	0.00022145	0.000773673	0.000225121	0.000250743	0.000197944	0.000744714	0.000669409	0.000691512	3.09046e-05
Gpr123	D7Ertd680e; 2900059M17Rik; Kiaa1828	B	Orphan B3	0.0292393	0.0660726	0.0547744	0.00957443	0.00994946	0.00913008	0.00658803	0.00994946	0.00658803	0.00519726	0.00519726	0.00994946	0.000207978	0.000207978	0.0547744	0.0660726	0.0938876	0.0527776		0.0500288	0.0188697	0.00955132	0.000410179	0.00770851	0.00194072	0.00678132	0.00274368	0.0183968	0.0315039	0.0709126	0.020978
Gpr124	Tem5; mKIAA1531; 8430414O08Rik; 9530074E10Rik	B	Orphan B3	0.00504346	0.0046623	0.016198	0.0141149	0.00957443	0.0216597	0.0169011	0.021393	0.0468692	0.00410012	0.0137897	0.012806	0.0179682	0.0179682	0.021393	0.00970977	0.016198	0.0181704		0.00863459	0.00655288	0.0151164	0.00610458	0.0283878	0.0161622	0.0102319	0.00533304	0.0191098	0.00197734	0.0146927	0.00442663
Gpr125	AU044632; 3830613O22Rik; Pgr21	B	Orphan B3	0.00135732	0.000515084	0.00211046	0.0026807	0.00222774	0.00429925	0.0046623	0.00913008	0.012806	0.0281865	0.0938876	0.0660726	0.0357711	0.0357711	0.0373829	0.0574633	0.0449908	0.0624884		0.00132762	0.000798104	0.00306923	0.00108904	0.00886612	0.00407825	0.0627156	0.0329789	0.0363083	0.000930614	0.0549808	0.00900907
Adcyap1r1	PAC1; PAC1R; AI846590; PACAP1-R; 2900024I10Rik	B	PACAP/VIP	0.128037	0.128037	0.147315	0.0547744	0.0504246	0.0624884	0.0574633	0.0938876	0.147315	0.0403733	0.0713205	0.0665285	0.0574633	0.0574633	0.0938876	0.116162	0.102771	0.0766087		0.134463	0.0111302	0.0558958	0.00610956	0.0995553	0.0451932	0.0594074	0.0166573	0.0696048	0.0210296	0.0985138	0.0201173
Vipr1	VPAC1; VIP-R1; AV071699	B	PACAP/VIP	0.0373829	0.0357711	0.0357711	0.0665285	0.100911	0.0660726	0.0160562	0.0242497	0.0318564	0.0181704	0.0216597	0.021393	0.0449908	0.0449908	0.0766087	0.0292393	0.0373829	0.0336648		0.0363083	0.000930614	0.0778375	0.0199839	0.0240541	0.00790194	0.0204077	0.00194214	0.0555301	0.0182546	0.033429	0.00407695
Vipr2	Vip2; VPAC2; VPAC2R	B	PACAP/VIP	0.00222774	0.0016029	0.00222774	0.000229628	0.000248303	0.0160562	0.000397845	0.000655827	0.00040441	0.000238434	0.000358231	0.000636617	0.000342693	0.000342693	0.000124938	0.0012348	0.00140739	0.000888047		0.00201946	0.000360752	0.00551138	0.00913209	0.000486027	0.000147087	0.000411094	0.000204287	0.000270108	0.000125721	0.00117674	0.000264493
Celsr1	Scy; Crsh	B	Proto-cadherin	0.025675	0.0336648	0.0281865	0.00879662	0.00823686	0.00658803	0.00318305	0.00417917	0.00504346	0.0011095	0.0010371	0.00211046	0.00211046	0.00211046	0.0026807	0.00157234	0.00165666	0.0011095		0.0291754	0.00408567	0.00787384	0.00114817	0.00413523	0.000930986	0.00141902	0.0005999	0.00230054	0.000329226	0.00144617	0.000294595
Celsr2	EGFL2; mfmi1; KIAA0279; Flamingo1; mKIAA0279	B	Proto-cadherin	0.344944	0.279855	0.43677	0.275511	0.275511	0.275511	0.160726	0.279855	0.344944	0.147315	0.147315	0.204967	0.275511	0.275511	0.344944	0.128037	0.000227015	0.128037		0.353856	0.078836	0.275511	0	0.261842	0.0934205	0.166532	0.0332856	0.298656	0.0400868	0.0854336	0.0737911
Celsr3	mKIAA0812	B	Proto-cadherin	0.147315	0.0899961	0.119977	0.204967	0.191295	0.16906	0.0899961	0.204967	0.279855	0.0468692	0.128037	0.00318628	0.100911	0.100911	0.119977	0.100911	0.0899961	0.0849036		0.119096	0.0286696	0.188441	0.0181228	0.191606	0.0956323	0.0593641	0.0633562	0.107266	0.0110072	0.0919371	0.00817852
Pthr1	PPR; Pthr; Pthr1	B	PTH	0.0205434	0.025675	0.0225244	0.0504246	0.0468692	0.0504246	0.0194252	0.0225244	0.0403733	0.00769124	0.016198	0.0112074	0.00957443	0.00957443	0.0194252	0.00942955	0.00480012	0.00670299		0.0229143	0.00258792	0.0492395	0.00205271	0.027441	0.0113064	0.0116989	0.00427462	0.012858	0.00568732	0.00697756	0.00232689
Sctr	MGC102218; 6530402O03Rik	B	Secretin	0.00543911	0.000577933	0.00854466	0.00563411	0.00417917	3.0911e-06	0.00283006	0.00180393	0.0035146	2.50777e-06	0.00244265	0.00259215	0.000694538	0.000694538	0.00132067	0.00114193	0.00138518	0.000787318		0.0048539	0.00401547	0.00327212	0.00292304	0.0027162	0.000860999	0.0016791	0.00145389	0.000903249	0.000361499	0.00110481	0.000300653
Gabbr1	GABAbR1; bM573K1,1	C	GABA-B	0.191295	0.23707	0.204967	0.279855	0.246734	0.279855	0.656818	0.43677	0.43677	0.279855	0.43677	0.43677	0.43677	0.43677	0.43677	0.43677	0.43677	0.43677		0.211111	0.0234977	0.268815	0.0191227	0.510119	0.127045	0.384465	0.0905947	0.43677	0	0.43677	0
Gabbr2	Gb2; Gm425; Gpr51; GABABR2	C	GABA-B	0.0574633	0.0439446	0.0468692	0.23707	0.160726	0.160726	0.279855	0.275511	0.204967	0.246734	0.279855	0.279855	0.246734	0.246734	0.116162	0.160726	0.116162	0.100911		0.0494257	0.00711273	0.186174	0.0440771	0.253445	0.0420388	0.268815	0.0191227	0.20321	0.0753857	0.125933	0.0310815
Gprc5a	Rai3; Raig1	C	Gprc5	0.000448963	0.000199504	0.000952444	0.000373866	0.000373866	0.000644081	0.00735515	0.00477646	0.0046623	0.00670299	0.0112074	0.0114615	0.0059553	0.0059553	0.00500177	0.00318305	0.00379141	0.00477646		0.000533637	0.000383545	0.000463937	0.000156009	0.00559797	0.00152283	0.00979065	0.00267701	0.00563746	0.00055052	0.00391697	0.000804095
Gprc5b	Raig2; AW125761	C	Gprc5	0.119977	0.116162	0.102771	0.102771	0.0899961	0.0899961	0.191295	0.102771	0.0899961	0.128037	0.16906	0.147315	0.23707	0.23707	0.275511	0.147315	0.246734	0.160726		0.11297	0.00903619	0.0942543	0.00737543	0.128021	0.0551683	0.148137	0.0205242	0.249884	0.0221941	0.184925	0.0539464
Gprc5c	Raig3; MGC6786; MGC11976; 1110028I06Rik; 3200002M13Rik	C	Gprc5	0.0527776	0.0713205	0.0624884	0.0235372	0.0336648	0.0281865	0.0264899	0.0154336	0.0114615	0.016198	0.021393	0.0235372	0.0292393	0.0292393	0.0169011	0.0170802	0.025675	0.0149004		0.0621955	0.00927491	0.0284628	0.00506947	0.017795	0.00778747	0.0203761	0.00377378	0.0251266	0.00712343	0.0192185	0.00569668
Grm1	rcw; wobl; Gprc1a; mGluR1; nmf373; MGC90744; 4930455H15Rik	C	Metabotropic glutamate	0.0216597	0.0574633	0.0271457	0.0527776	0.0574633	0.0527776	0.246734	0.16906	0.128037	0.0849036	0.116162	0.128037	0.147315	0.147315	0.102771	0.0439446	0.0849036	0.0938876		0.0354229	0.0192836	0.0543395	0.00270529	0.181277	0.0602842	0.109701	0.0222807	0.132467	0.0257177	0.0742453	0.0266229
Grm2	Gprc1b; mGluR2; mGluR7; 4930441L02Rik	C	Metabotropic glutamate	0.0179682	0.0242497	0.025675	0.00165666	0.00240091	0.00221282	0.0059553	0.00444769	0.00188333	0.00172477	0.00135732	0.00244265	0.00622214	0.00622214	0.00769124	0.00203864	0.00151768	0.00169833		0.022631	0.0041005	0.00209013	0.000386996	0.00409544	0.00205871	0.00184158	0.000552012	0.00671184	0.00084818	0.00175155	0.000264527
Grm3	mGlu3; Gprc1c; mGluR3; 0710001G23Rik	C	Metabotropic glutamate	0.0357711	0.0205434	0.0336648	0.00622214	0.00519726	0.00670299	0.0110439	0.00504346	0.00608327	0.012806	0.0169011	0.0149004	0.0439446	0.0439446	0.0439446	0.0624884	0.0504246	0.0547744		0.0299931	0.00825115	0.0060408	0.000769074	0.00739022	0.00320664	0.0148692	0.00204776	0.0439446	0	0.0558958	0.00610956
Grm4	Gprc1d; mGluR4	C	Metabotropic glutamate	0.00630577	0.0160562	0.0059553	0.0449908	0.0271457	0.0264899	0.119977	0.0713205	0.0624884	0.116162	0.102771	0.119977	0.128037	0.128037	0.23707	0.119977	0.16906	0.119977		0.00943909	0.00573327	0.0328755	0.0104973	0.0845951	0.0309578	0.11297	0.00903619	0.164381	0.0629503	0.136338	0.0283386
Grm5	Gprc1e; mGluR5; mGluR5b; AI850523; 6430542K11Rik	C	Metabotropic glutamate	0.000106538	4.01791e-06	0.000194294	0.000161979	1.24715e-05	8.15587e-05	0.00242841	0.0021547	0.00138518	0.00392309	0.00504346	0.00543911	0.00182691	0.00182691	0.00128638	0.000871866	0.00100062	0.00092051		0.000101617	9.52335e-05	8.53363e-05	7.48252e-05	0.00198943	0.000540898	0.00480189	0.000786351	0.00164673	0.000312072	0.000930998	6.5015e-05
Grm7	Gpr1g; Gprc1g; mGluR7; BB176677; MGC90857; C030018L03; 6330570A01Rik; E130018M02Rik	C	Metabotropic glutamate	0.010035	0.0114615	0.0141149	0.00500177	0.00504664	0.00854466	0.0200511	0.0145198	0.0154336	0.0112074	0.0403733	0.0403733	0.0527776	0.0527776	0.0357711	0.0200511	0.0194252	0.025675		0.0118705	0.00207047	0.00619769	0.00203266	0.0166682	0.00296511	0.0306514	0.0168389	0.0471088	0.00981875	0.0217171	0.0034419
Grm8	Gprc1h; mGluR8; A230002O04	C	Metabotropic glutamate	0.00131209	0.0145198	0.00147461	0.000623923	0.00670299	0.00106665	0.00116733	0.00120025	0.000611878	0.0016029	0.00578213	0.0020672	0.00543911	0.00543911	0.0035146	0.0145198	0.010035	0.0133645		0.00576884	0.00757902	0.00279786	0.00338919	0.000993151	0.000330603	0.00315074	0.00229064	0.00479761	0.00111111	0.0126398	0.00232859
Gpr156	Gababl	C	Orphan	0.000871866	6.09822e-05	0.00112058	0.00297111	0.00135732	0.000925953	0.00563411	0.00172477	0.00231838	0.0012348	0.00092051	0.000913732	0.000215504	0.000215504	0.000709355	0.000510065	0.00172477	0.000422902		0.000684475	0.000554095	0.00175146	0.00107804	0.00322575	0.00210671	0.00102301	0.000183441	0.000380121	0.000285125	0.000885914	0.000727781
Fzd1	FZ-1; AW227548	F/S	Frizzled	0.0439446	0.0264899	0.0439446	0.0169011	0.0133645	0.0194252	0.0141149	0.0110439	0.00942955	0.0046623	0.00500177	0.00608327	0.00259215	0.00259215	0.00297111	0.00180393	0.00188333	0.00277676		0.0381263	0.0100775	0.0165636	0.00304441	0.0115295	0.00238012	0.00524911	0.000742076	0.00271847	0.000218796	0.00215467	0.000540199
Fzd10	Fz-10	F/S	Frizzled	0.010727	0.00942955	0.00913008	0.0264899	0.0194252	0.0179682	0.00994946	0.00970977	0.00879662	0.00658803	0.00511801	0.00578213	0.0035146	0.0035146	0.00396174	0.00330124	0.00477646	0.00211046		0.0097622	0.000848825	0.0212944	0.004558	0.00948528	0.000608323	0.00582939	0.000736153	0.00366365	0.000258153	0.00339606	0.00133553
Fzd2	Fz10; Fzd10; Mfz10; Mfz10a; AL033370; AW456835	F/S	Frizzled	0.279855	0.275511	0.246734	0.344944	0.279855	0.246734	0.16906	0.100911	0.0665285	0.0504246	0.0527776	0.0468692	0.0235372	0.0235372	0.0264899	0.00879662	0.0110439	0.00913008		0.267367	0.0180002	0.290511	0.0499645	0.112167	0.0521844	0.0500238	0.00297452	0.0245214	0.00170474	0.00965688	0.00121275
Fzd3	Fz3; AU020229	F/S	Frizzled	0.0938876	0.119977	0.191295	0.246734	0.344944	0.344944	0.344944	0.344944	0.246734	0.204967	0.344944	5.52708e-06	0.344944	0.344944	0.191295	0.279855	0.275511	0.279855		0.135053	0.0504235	0.312207	0.0567015	0.312207	0.0567015	0.183306	0.173486	0.293728	0.0887091	0.278407	0.00250804
Fzd4	Fz4	F/S	Frizzled	0.00429925	0.00511801	0.00658803	0.00410012	0.00264122	0.0030838	0.00689852	0.00318628	0.00254378	0.00130937	0.00240091	0.00221282	0.00244265	0.00244265	0.00112058	0.00132067	0.00130937	0.00229347		0.0053351	0.00115973	0.00327505	0.000748016	0.00420953	0.00235079	0.00197437	0.000583531	0.00200196	0.000763298	0.00164117	0.000564935
Fzd5	Fz5; AI427138; MGC141642; 5330434N09Rik	F/S	Frizzled	0.00172477	0.000776541	0.00240091	0.00130937	0.00182691	0.00140739	0.00203864	0.00211046	0.00277676	0.00264122	0.0026807	3.71122e-06	0.0021547	0.0021547	0.00229347	0.00444769	0.00392309	0.00504346		0.00163407	0.000815972	0.00151455	0.000274907	0.00230862	0.000407005	0.00177521	0.00153429	0.00220095	8.01205e-05	0.00447141	0.000560563
Fzd6	Fz6	F/S	Frizzled	0.00689852	0.00689852	0.00769124	0.00264122	0.00283006	0.00188333	0.00297111	0.00264122	0.0016029	0.00157234	0.00254378	0.00132067	0.00117343	0.00117343	0.00138518	0.000644081	0.000913732	0.00116733		0.00716276	0.000457675	0.00245154	0.000501054	0.00240508	0.00071402	0.00181226	0.000645887	0.00124401	0.000122249	0.00090838	0.000261664
Fzd7	Fz7	F/S	Frizzled	0.0766087	0.0547744	0.0660726	0.147315	0.116162	0.119977	0.0527776	0.0547744	0.0336648	0.0141149	0.0141149	0.0169011	0.0170802	0.0170802	0.0170802	0.012806	0.0141149	0.0114615		0.0658186	0.0109193	0.127818	0.0169924	0.0470723	0.0116541	0.0150437	0.00160862	0.0170802	0	0.0127941	0.00132673
Fzd8	Fz8; mFZ8	F/S	Frizzled	0.012806	0.0133645	0.017853	0.0403733	0.0216597	0.0336648	0.0292393	0.0194252	0.0194252	0.0225244	0.00739267	0.0527776	0.0468692	0.0468692	0.0318564	0.0665285	0.0660726	0.0713205		0.0146745	0.00276679	0.0318993	0.00948088	0.0226965	0.00566618	0.0275649	0.0231085	0.041865	0.00866764	0.0679739	0.00290721
Fzd9	mfz9	F/S	Frizzled	0.0114615	0.017853	0.010727	0.00417917	0.0046623	0.00330124	0.00500177	0.00229347	0.00222774	0.00254378	0.00231838	0.00242841	0.00318628	0.00318628	0.00337159	0.00519726	0.00735515	0.0046623		0.0133472	0.0039194	0.00404757	0.000690006	0.00317433	0.00158296	0.00243019	0.00011271	0.00324805	0.000106988	0.00573824	0.00142561
Frzb	Frp; Sfrp3; fritz; frzb-1; frezzled	F/S	Fz modif,	0.00330124	0.00318305	0.00203864	0.00392309	0.00252248	0.00468348	0.0021547	0.00468348	0.00283006	0.00231838	0.00318628	0.00379141	0.00511801	0.00511801	0.00511801	0.00417917	0.00504346	0.00429925		0.00284098	0.00069735	0.00370968	0.00109619	0.00322274	0.00130933	0.00309869	0.000740412	0.00511801	0	0.0045073	0.0004682
Sfrp1	sFRP-1; AW011917; AW107218; AW742929; 2210415K03Rik	F/S	Fz modif,	0.656818	0.656818	0.279855	0.0849036	0.0660726	0.0574633	0.0468692	0.0373829	0.0181704	0.0264899	0.025675	0.0225244	0.0149004	0.0149004	0.012806	0.00739267	0.00710414	0.00689852		0.531164	0.21764	0.0694799	0.0140339	0.0341409	0.0146215	0.0248964	0.00209425	0.0142023	0.00120923	0.00713177	0.00024823
Sfrp2	Sdf5; AI851596	F/S	Fz modif,	0.0170802	0.016198	0.0181704	0.000389519	0.00117343	0.00165666	0.00165666	0.00231838	0.00117343	0.00203864	0.0035146	0.00318305	0.00330124	0.00330124	0.00188333	0.00242841	0.00052051	0.0030838		0.0171496	0.000988048	0.0010732	0.000639488	0.00171616	0.000574787	0.0029121	0.000774387	0.0028286	0.000818629	0.00201091	0.00133167
Smo	bnb; Smoh; E130215L21Rik	F/S	Smoothened	0.246734	0.16906	0.23707	0.0938876	0.0938876	0.0938876	0.0713205	0.0468692	0.0281865	0.0242497	0.0271457	0.0271457	0.0264899	0.0264899	0.0179682	0.00823686	0.0112074	0.00739267		0.217621	0.0423317	0.0938876	0	0.0487921	0.0216312	0.0261804	0.00167201	0.0236493	0.00492	0.00894565	0.00200372
Gpr107	Lustr1; AI790205; mKIAA1624; C530034M11; RP23-32C16,2	Lustr	Lustr	0.0624884	0.0665285	0.0574633	0.0713205	0.0665285	0.0665285	0.100911	0.0624884	0.0373829	0.0527776	0.0504246	0.0624884	0.0624884	0.0624884	0.0624884	0.0468692	0.0547744	0.0504246		0.0621601	0.0045415	0.0681258	0.00276666	0.0669276	0.0319961	0.0552302	0.00639491	0.0624884	0	0.0506894	0.00395923
Gpr108	Lustr2; C79132; AA589464; 1810015L19Rik	Lustr	Lustr	0.0200511	0.0216597	0.0235372	0.0281865	0.0170802	0.016198	0.025675	0.0181704	0.0137897	0.00970977	0.00879662	0.010035	0.0175277	0.0175277	0.0145198	0.0137897	0.0118409	0.0118409		0.0217493	0.00174475	0.0204882	0.00668147	0.0192117	0.00601067	0.0095138	0.000642029	0.0165251	0.0017366	0.0124905	0.00112513
Tm7sf3	NARP1; 2010003B14Rik	Tm7sf	Orphan	0.0318564	0.0281865	0.0318564	0.0216597	0.0205434	0.0205434	0.0205434	0.0216597	0.0235372	0.0110439	0.0154336	0.0166245	0.016198	0.016198	0.0160562	0.0154336	0.00823686	0.0145198		0.0306331	0.00211884	0.0209155	0.000644529	0.0219134	0.00151292	0.0143674	0.00293911	0.0161507	8.18671e-05	0.0127301	0.003918
Gpr137b	C80550; C80741; Tm7sf1; AU016435; AW546472; D13Abb1e; C730041E01	Tm7sf	Orphan N1	9e-08	0.000195483	7.86432e-05	3.6394e-06	9.26614e-06	2.06754e-05	0.000952444	0.00129524	0.000506313	0.00283006	0.0030838	0.00504346	0.00379141	0.00379141	0.00182691	0.00264122	0.00500177	0.00264122		9.14054e-05	9.83197e-05	1.11936e-05	8.68e-06	0.000918	0.000395591	0.00365244	0.00121132	0.00313658	0.00113421	0.00342807	0.00136287
